# Supplementary material for: 2-Ferrocenyl-3-meth­oxy-6-methyl­pyridine
Source: Acta Crystallogr Sect E Struct Rep Online. 2009 Apr 10;65(Pt 5):m517. doi: 10.1107/S1600536809012288 (PMC2977575; doi:10.1107/S1600536809012288)
Supplement: Supplementary file 1 [file e-65-0m517-sup1.cif]

##############################################################################
###                                                                        ###
###        Electronic paper (Acta Crystallographica Section E)             ###
###                                                                        ###
##############################################################################
#                                                                            #
# This CIF contains the data in a paper accepted for publication in Acta     #
# Crystallographica Section E. It conforms to the requirements of Notes      #
# for Authors for Section E, and has been peer reviewed under the auspices   #
# of the IUCr Commission on Journals.                                        #
#                                                                            #
# Full details of the Crystallographic Information File format               #
# are given in the paper "The Crystallographic Information File (CIF):       #
# a New Standard Archive File for Crystallography" by S. R. Hall, F. H.      #
# Allen and I. D. Brown [Acta Cryst. (1991), A47, 655-685].                  #
#                                                                            #
# The current version of the core CIF dictionary is obtainable from          #
# ftp://ftp.iucr.org/pub/cif_core.dic. The current version number is 2.4.    #
#                                                                            #
# Software is freely available for graphical display of the structure(s) in  #
# this CIF.  For information consult the CIF home page http://www.iucr.org/  #
# cif/home.html                                                              #
#                                                                            #
# This file may be used for bona fide research purposes within the           #
# scientific community so long as proper attribution is given to the journal # 
# article from which it was obtained.                                        #
#                                                                            #
##############################################################################
                                             
data_global
_audit_creation_method     'form.cif (version 2.0)'
_journal_data_validation_number     ?
_journal_date_recd_electronic     2009-03-22
_journal_date_accepted     2009-04-01
_journal_name_full     'Acta Crystallographica, Section E'
_journal_year     2009
_journal_volume     65
_journal_issue      5
_journal_page_first     m517
_journal_page_last     m517
_journal_paper_category     QM
_journal_coeditor_code     SI2164
_publ_contact_author_name     'prof. Mao-Ping Song'
_publ_contact_author_address
;
Department of Chemistry, Henan Key Laboratory of Chemical
Biology and Organic Chemistry, Zhengzhou University,
Zhengzhou 450052
People's Republic of China
;
_publ_contact_author_email     maopingsong@zzu.edu.cn
_publ_contact_author_fax     '086 371 67763207'
_publ_contact_author_phone     '086 371 67766667 '
_publ_section_title
;
2-Ferrocenyl-3-methoxy-6-methylpyridine
;
loop_
    _publ_author_name
    _publ_author_address
    'Chen Xu'
;
College of Chemistry and Chemical Engineering
Luoyang Normal University,
Luoyang 471022
People's Republic of China
and
Department of Chemistry, Henan Key Laboratory of Chemical
Biology and Organic Chemistry, Zhengzhou University,
Zhengzhou 450052
People's Republic of China
;
    'Xin-Qi Hao'
;
Department of Chemistry, Henan Key Laboratory of Chemical
Biology and Organic Chemistry, Zhengzhou University,
Zhengzhou 450052
People's Republic of China
;
    'Fang Liu'
;
Department of Chemistry, Henan Key Laboratory of Chemical
Biology and Organic Chemistry, Zhengzhou University,
Zhengzhou 450052
People's Republic of China
;
    'Xiu-Juan Wu'
;
Department of Chemistry, Henan Key Laboratory of Chemical
Biology and Organic Chemistry, Zhengzhou University,
Zhengzhou 450052
People's Republic of China
;
    'Mao-Ping Song'
;
Department of Chemistry, Henan Key Laboratory of Chemical
Biology and Organic Chemistry, Zhengzhou University,
Zhengzhou 450052
People's Republic of China
;
_publ_section_synopsis     .
data_I
_audit_creation_method     SHELXL-97
_chemical_name_systematic
;
2-Ferrocenyl-3-methoxy-6-methylpyridine
;
_chemical_name_common     ?
_chemical_formula_moiety     'C17 H17 Fe N O'
_chemical_formula_sum     'C17 H17 Fe N O'
_chemical_formula_iupac     '[Fe (C5 H5) (C12 H12 N O)]'
_chemical_formula_weight     307.17
_chemical_melting_point     ?
_symmetry_cell_setting     Monoclinic
_symmetry_space_group_name_H-M     'P 21/n'
_symmetry_space_group_name_Hall     '-P 2yn'
loop_
    _symmetry_equiv_pos_as_xyz
    'x, y, z'
    '-x+1/2, y+1/2, -z+1/2'
    '-x, -y, -z'
    'x+1/2, -y+1/2, z+1/2'
_cell_length_a     5.9949(13)
_cell_length_b     20.284(4)
_cell_length_c     12.035(2)
_cell_angle_alpha     90.00
_cell_angle_beta     100.036(3)
_cell_angle_gamma     90.00
_cell_volume     1441.0(5)
_cell_formula_units_Z     4
_cell_measurement_reflns_used     3338
_cell_measurement_theta_min     2.65
_cell_measurement_theta_max     26.23
_cell_measurement_temperature     294(2)
_exptl_crystal_description     block
_exptl_crystal_colour     red
_exptl_crystal_size_max     0.43
_exptl_crystal_size_mid     0.35
_exptl_crystal_size_min     0.27
_exptl_crystal_density_diffrn     1.416
_exptl_crystal_density_meas     ?
_exptl_crystal_density_method     'not measured'
_exptl_crystal_F_000     640
_exptl_absorpt_coefficient_mu     1.040
_exptl_absorpt_correction_type     multi-scan
_exptl_absorpt_process_details     '(SADABS; Sheldrick, 1996)'
_exptl_absorpt_correction_T_min     0.6632
_exptl_absorpt_correction_T_max     0.7665
_exptl_special_details
;
;
_diffrn_ambient_temperature     294(2)
_diffrn_radiation_type     MoK\a
_diffrn_radiation_wavelength     0.71073
_diffrn_radiation_source     'fine-focus sealed tube'
_diffrn_radiation_monochromator     graphite
_diffrn_measurement_device_type     'Bruker SMART APEX CCD area-detector'
_diffrn_measurement_method     '\f and \w'
_diffrn_detector_area_resol_mean     ?
_diffrn_reflns_number     8219
_diffrn_reflns_av_R_equivalents     0.0200
_diffrn_reflns_av_sigmaI/netI     0.0213
_diffrn_reflns_theta_min     2.64
_diffrn_reflns_theta_max     25.50
_diffrn_reflns_theta_full     25.50
_diffrn_measured_fraction_theta_max     0.994
_diffrn_measured_fraction_theta_full     0.994
_diffrn_reflns_limit_h_min     -7
_diffrn_reflns_limit_h_max     7
_diffrn_reflns_limit_k_min     -24
_diffrn_reflns_limit_k_max     23
_diffrn_reflns_limit_l_min     -14
_diffrn_reflns_limit_l_max     10
_diffrn_standards_number     ?
_diffrn_standards_interval_count     ?
_diffrn_standards_interval_time     ?
_diffrn_standards_decay_%     ?
_refine_special_details
;
Refinement of <i>F</i>^2^ against ALL reflections. The weighted <i>R</i>-factor
<i>wR</i> and
goodness of fit <i>S</i> are based on <i>F</i>^2^, conventional
<i>R</i>-factors <i>R</i> are based
on <i>F</i>, with <i>F</i> set to zero for negative <i>F</i>^2^. The threshold
expression of
<i>F</i>^2^ > \s(<i>F</i>^2^) is used only for calculating <i>R</i>-factors(gt)
<i>etc</i>. and is
not relevant to the choice of reflections for refinement. <i>R</i>-factors
based
on <i>F</i>^2^ are statistically about twice as large as those based on
<i>F</i>, and <i>R</i>-
factors based on ALL data will be even larger.
;
_reflns_number_total     2673
_reflns_number_gt     2280
_reflns_threshold_expression     I>2\s(I)
_refine_ls_structure_factor_coef     Fsqd
_refine_ls_matrix_type     full
_refine_ls_R_factor_all     0.0359
_refine_ls_R_factor_gt     0.0285
_refine_ls_wR_factor_gt     0.0714
_refine_ls_wR_factor_ref     0.0760
_refine_ls_goodness_of_fit_ref     1.057
_refine_ls_restrained_S_all     1.057
_refine_ls_number_reflns     2673
_refine_ls_number_parameters     183
_refine_ls_number_restraints     0
_refine_ls_hydrogen_treatment     constr
_refine_ls_weighting_scheme     calc
_refine_ls_weighting_details
              'w=1/[\s^2^(Fo^2^)+(0.0389P)^2^+0.3178P] where P=(Fo^2^+2Fc^2^)/3'
_atom_sites_solution_hydrogens     geom
_atom_sites_solution_primary     direct
_atom_sites_solution_secondary     difmap
_refine_ls_shift/su_max     0.000
_refine_ls_shift/su_mean     0.000
_refine_diff_density_max     0.227
_refine_diff_density_min     -0.268
_refine_ls_extinction_method     none
_refine_ls_extinction_coef     ?
loop_
    _atom_type_symbol
    _atom_type_description
    _atom_type_scat_dispersion_real
    _atom_type_scat_dispersion_imag
    _atom_type_scat_source
    'C' 'C' 0.0033 0.0016
                         'International Tables Vol C Tables 4.2.6.8 and 6.1.1.4'
    'H' 'H' 0.0000 0.0000
                         'International Tables Vol C Tables 4.2.6.8 and 6.1.1.4'
    'N' 'N' 0.0061 0.0033
                         'International Tables Vol C Tables 4.2.6.8 and 6.1.1.4'
    'O' 'O' 0.0106 0.0060
                         'International Tables Vol C Tables 4.2.6.8 and 6.1.1.4'
    'Fe' 'Fe' 0.3463 0.8444
                         'International Tables Vol C Tables 4.2.6.8 and 6.1.1.4'
_computing_data_collection     'SMART (Bruker, 2004)'
_computing_cell_refinement     'SAINT (Bruker, 2004)'
_computing_data_reduction     'SAINT (Bruker, 2004)'
_computing_structure_solution     'SHELXS97 (Sheldrick, 2008)'
_computing_structure_refinement     'SHELXL97 (Sheldrick, 2008)'
_computing_molecular_graphics     'SHELXTL (Sheldrick, 2008)'
_computing_publication_material     'SHELXTL (Sheldrick, 2008)'
loop_
    _atom_site_type_symbol
    _atom_site_label
    _atom_site_fract_x
    _atom_site_fract_y
    _atom_site_fract_z
    _atom_site_U_iso_or_equiv
    _atom_site_adp_type
    _atom_site_calc_flag
    _atom_site_refinement_flags
    _atom_site_occupancy
    _atom_site_disorder_assembly
    _atom_site_disorder_group
    C C1 0.2209(3) 0.19049(9) 0.27110(15) 0.0381(4) Uani d . 1 . .
    C C2 0.3488(4) 0.20189(10) 0.37922(17) 0.0454(5) Uani d . 1 . .
    C C3 0.2693(4) 0.24755(11) 0.44894(18) 0.0555(6) Uani d . 1 . .
    H H3 0.3500 0.2563 0.5207 0.067 Uiso calc R 1 . .
    C C4 0.0683(4) 0.27974(10) 0.4098(2) 0.0576(6) Uani d . 1 . .
    H H4 0.0137 0.3108 0.4552 0.069 Uiso calc R 1 . .
    C C5 -0.0523(4) 0.26628(9) 0.30382(18) 0.0483(5) Uani d . 1 . .
    C C6 -0.2728(4) 0.29957(11) 0.2575(2) 0.0636(6) Uani d . 1 . .
    H H6A -0.2499 0.3305 0.2002 0.095 Uiso calc R 1 . .
    H H6B -0.3277 0.3224 0.3172 0.095 Uiso calc R 1 . .
    H H6C -0.3818 0.2671 0.2255 0.095 Uiso calc R 1 . .
    C C7 0.6707(4) 0.17331(14) 0.5189(2) 0.0729(7) Uani d . 1 . .
    H H7A 0.7117 0.2187 0.5333 0.109 Uiso calc R 1 . .
    H H7B 0.8054 0.1469 0.5263 0.109 Uiso calc R 1 . .
    H H7C 0.5794 0.1587 0.5722 0.109 Uiso calc R 1 . .
    C C8 0.2889(3) 0.14341(9) 0.18926(15) 0.0375(4) Uani d . 1 . .
    C C9 0.5096(3) 0.11890(9) 0.18035(17) 0.0416(4) Uani d . 1 . .
    H H9 0.6521 0.1303 0.2298 0.050 Uiso calc R 1 . .
    C C10 0.4844(4) 0.07527(9) 0.08687(17) 0.0461(5) Uani d . 1 . .
    H H10 0.6071 0.0510 0.0611 0.055 Uiso calc R 1 . .
    C C11 0.2523(4) 0.07186(10) 0.03813(17) 0.0477(5) Uani d . 1 . .
    H H11 0.1868 0.0450 -0.0271 0.057 Uiso calc R 1 . .
    C C12 0.1309(3) 0.11391(9) 0.10025(16) 0.0415(4) Uani d . 1 . .
    H H12 -0.0333 0.1210 0.0856 0.050 Uiso calc R 1 . .
    C C13 0.0699(4) -0.01181(13) 0.2693(2) 0.0722(8) Uani d . 1 . .
    H H13 -0.0952 -0.0068 0.2529 0.087 Uiso calc R 1 . .
    C C14 0.1998(5) -0.05346(11) 0.2134(2) 0.0665(7) Uani d . 1 . .
    H H14 0.1411 -0.0819 0.1491 0.080 Uiso calc R 1 . .
    C C15 0.4275(5) -0.04656(11) 0.2624(3) 0.0683(7) Uani d . 1 . .
    H H15 0.5550 -0.0696 0.2386 0.082 Uiso calc R 1 . .
    C C16 0.4429(5) -0.00088(13) 0.3495(2) 0.0722(8) Uani d . 1 . .
    H H16 0.5830 0.0132 0.3984 0.087 Uiso calc R 1 . .
    C C17 0.2229(6) 0.02140(14) 0.3562(2) 0.0769(8) Uani d . 1 . .
    H H17 0.1820 0.0530 0.4109 0.092 Uiso calc R 1 . .
    Fe Fe1 0.29948(4) 0.042837(12) 0.20323(2) 0.03896(11) Uani d . 1 . .
    N N1 0.0252(3) 0.22223(7) 0.23573(14) 0.0416(4) Uani d . 1 . .
    O O1 0.5451(3) 0.16693(8) 0.40698(12) 0.0597(4) Uani d . 1 . .
loop_
    _atom_site_aniso_label
    _atom_site_aniso_U_11
    _atom_site_aniso_U_22
    _atom_site_aniso_U_33
    _atom_site_aniso_U_12
    _atom_site_aniso_U_13
    _atom_site_aniso_U_23
    C1 0.0488(11) 0.0324(9) 0.0342(10) -0.0068(8) 0.0100(9) -0.0025(8)
    C2 0.0538(12) 0.0421(10) 0.0399(11) -0.0080(9) 0.0073(9) -0.0020(9)
    C3 0.0814(16) 0.0475(12) 0.0389(12) -0.0181(11) 0.0144(11) -0.0122(10)
    C4 0.0811(17) 0.0412(11) 0.0560(14) -0.0047(11) 0.0269(13) -0.0144(10)
    C5 0.0627(13) 0.0330(10) 0.0549(13) -0.0036(9) 0.0255(11) -0.0037(9)
    C6 0.0650(15) 0.0465(13) 0.0848(18) 0.0062(11) 0.0283(13) -0.0044(12)
    C7 0.0755(17) 0.0905(19) 0.0452(14) -0.0078(14) -0.0108(12) -0.0013(13)
    C8 0.0477(10) 0.0313(9) 0.0336(10) 0.0011(7) 0.0073(8) 0.0007(7)
    C9 0.0451(10) 0.0355(10) 0.0449(12) -0.0024(8) 0.0096(9) 0.0001(8)
    C10 0.0565(12) 0.0390(11) 0.0456(12) 0.0068(9) 0.0166(10) -0.0004(9)
    C11 0.0680(14) 0.0393(10) 0.0330(11) 0.0080(9) 0.0014(10) -0.0046(8)
    C12 0.0491(11) 0.0379(10) 0.0345(10) 0.0061(8) -0.0011(8) 0.0011(8)
    C13 0.0561(14) 0.0766(17) 0.085(2) -0.0117(13) 0.0144(14) 0.0298(15)
    C14 0.0759(17) 0.0432(12) 0.0765(19) -0.0133(11) 0.0025(14) 0.0082(12)
    C15 0.0702(16) 0.0464(13) 0.084(2) 0.0045(11) 0.0009(14) 0.0224(13)
    C16 0.0786(18) 0.0742(17) 0.0542(16) -0.0149(14) -0.0153(13) 0.0319(14)
    C17 0.127(3) 0.0601(15) 0.0502(15) -0.0075(16) 0.0338(16) 0.0152(12)
    Fe1 0.04316(17) 0.03381(16) 0.03740(18) -0.00120(11) 0.00003(12) 0.00266(11)
    N1 0.0508(9) 0.0325(8) 0.0433(9) -0.0001(7) 0.0133(8) -0.0012(7)
    O1 0.0649(10) 0.0689(10) 0.0398(9) 0.0010(8) -0.0063(7) -0.0086(7)
_geom_special_details
;
All e.s.d.'s (except the e.s.d. in the dihedral angle between two l.s. planes)
are estimated using the full covariance matrix. The cell e.s.d.'s are taken
into account individually in the estimation of e.s.d.'s in distances, angles
and torsion angles; correlations between e.s.d.'s in cell parameters are only
used when they are defined by crystal symmetry. An approximate (isotropic)
treatment of cell e.s.d.'s is used for estimating e.s.d.'s involving l.s.
planes.
;
loop_
    _geom_bond_atom_site_label_1
    _geom_bond_atom_site_label_2
    _geom_bond_site_symmetry_2
    _geom_bond_distance
    _geom_bond_publ_flag
    C1 N1 . 1.341(2) ?
    C1 C2 . 1.410(3) ?
    C1 C8 . 1.479(2) ?
    C2 O1 . 1.364(3) ?
    C2 C3 . 1.389(3) ?
    C3 C4 . 1.379(3) ?
    C3 H3 . 0.9300 ?
    C4 C5 . 1.379(3) ?
    C4 H4 . 0.9300 ?
    C5 N1 . 1.349(2) ?
    C5 C6 . 1.503(3) ?
    C6 H6A . 0.9600 ?
    C6 H6B . 0.9600 ?
    C6 H6C . 0.9600 ?
    C7 O1 . 1.430(3) ?
    C7 H7A . 0.9600 ?
    C7 H7B . 0.9600 ?
    C7 H7C . 0.9600 ?
    C8 C12 . 1.431(3) ?
    C8 C9 . 1.435(3) ?
    C8 Fe1 . 2.0470(18) ?
    C9 C10 . 1.419(3) ?
    C9 Fe1 . 2.0405(18) ?
    C9 H9 . 0.9800 ?
    C10 C11 . 1.415(3) ?
    C10 Fe1 . 2.041(2) ?
    C10 H10 . 0.9800 ?
    C11 C12 . 1.416(3) ?
    C11 Fe1 . 2.044(2) ?
    C11 H11 . 0.9800 ?
    C12 Fe1 . 2.0492(18) ?
    C12 H12 . 0.9800 ?
    C13 C14 . 1.399(4) ?
    C13 C17 . 1.434(4) ?
    C13 Fe1 . 2.034(2) ?
    C13 H13 . 0.9800 ?
    C14 C15 . 1.396(4) ?
    C14 Fe1 . 2.053(2) ?
    C14 H14 . 0.9800 ?
    C15 C16 . 1.390(4) ?
    C15 Fe1 . 2.048(2) ?
    C15 H15 . 0.9800 ?
    C16 C17 . 1.410(4) ?
    C16 Fe1 . 2.024(2) ?
    C16 H16 . 0.9800 ?
    C17 Fe1 . 2.021(2) ?
    C17 H17 . 0.9800 ?
loop_
    _geom_angle_atom_site_label_1
    _geom_angle_atom_site_label_2
    _geom_angle_atom_site_label_3
    _geom_angle_site_symmetry_1
    _geom_angle_site_symmetry_3
    _geom_angle
    _geom_angle_publ_flag
    N1 C1 C2 . . 121.29(17) ?
    N1 C1 C8 . . 115.20(16) ?
    C2 C1 C8 . . 123.50(18) ?
    O1 C2 C3 . . 124.81(19) ?
    O1 C2 C1 . . 116.61(17) ?
    C3 C2 C1 . . 118.6(2) ?
    C4 C3 C2 . . 118.7(2) ?
    C4 C3 H3 . . 120.6 ?
    C2 C3 H3 . . 120.6 ?
    C3 C4 C5 . . 120.5(2) ?
    C3 C4 H4 . . 119.7 ?
    C5 C4 H4 . . 119.7 ?
    N1 C5 C4 . . 120.8(2) ?
    N1 C5 C6 . . 116.5(2) ?
    C4 C5 C6 . . 122.67(19) ?
    C5 C6 H6A . . 109.5 ?
    C5 C6 H6B . . 109.5 ?
    H6A C6 H6B . . 109.5 ?
    C5 C6 H6C . . 109.5 ?
    H6A C6 H6C . . 109.5 ?
    H6B C6 H6C . . 109.5 ?
    O1 C7 H7A . . 109.5 ?
    O1 C7 H7B . . 109.5 ?
    H7A C7 H7B . . 109.5 ?
    O1 C7 H7C . . 109.5 ?
    H7A C7 H7C . . 109.5 ?
    H7B C7 H7C . . 109.5 ?
    C12 C8 C9 . . 107.31(16) ?
    C12 C8 C1 . . 123.04(17) ?
    C9 C8 C1 . . 129.64(17) ?
    C12 C8 Fe1 . . 69.63(10) ?
    C9 C8 Fe1 . . 69.20(10) ?
    C1 C8 Fe1 . . 126.65(13) ?
    C10 C9 C8 . . 107.66(17) ?
    C10 C9 Fe1 . . 69.66(11) ?
    C8 C9 Fe1 . . 69.69(10) ?
    C10 C9 H9 . . 126.2 ?
    C8 C9 H9 . . 126.2 ?
    Fe1 C9 H9 . . 126.2 ?
    C11 C10 C9 . . 108.69(17) ?
    C11 C10 Fe1 . . 69.88(12) ?
    C9 C10 Fe1 . . 69.66(11) ?
    C11 C10 H10 . . 125.7 ?
    C9 C10 H10 . . 125.7 ?
    Fe1 C10 H10 . . 125.7 ?
    C10 C11 C12 . . 108.09(17) ?
    C10 C11 Fe1 . . 69.60(11) ?
    C12 C11 Fe1 . . 69.95(11) ?
    C10 C11 H11 . . 126.0 ?
    C12 C11 H11 . . 126.0 ?
    Fe1 C11 H11 . . 126.0 ?
    C11 C12 C8 . . 108.25(17) ?
    C11 C12 Fe1 . . 69.57(11) ?
    C8 C12 Fe1 . . 69.46(10) ?
    C11 C12 H12 . . 125.9 ?
    C8 C12 H12 . . 125.9 ?
    Fe1 C12 H12 . . 125.9 ?
    C14 C13 C17 . . 107.2(2) ?
    C14 C13 Fe1 . . 70.71(14) ?
    C17 C13 Fe1 . . 68.82(14) ?
    C14 C13 H13 . . 126.4 ?
    C17 C13 H13 . . 126.4 ?
    Fe1 C13 H13 . . 126.4 ?
    C15 C14 C13 . . 108.8(2) ?
    C15 C14 Fe1 . . 69.90(13) ?
    C13 C14 Fe1 . . 69.27(13) ?
    C15 C14 H14 . . 125.6 ?
    C13 C14 H14 . . 125.6 ?
    Fe1 C14 H14 . . 125.6 ?
    C16 C15 C14 . . 108.5(3) ?
    C16 C15 Fe1 . . 69.12(13) ?
    C14 C15 Fe1 . . 70.28(13) ?
    C16 C15 H15 . . 125.8 ?
    C14 C15 H15 . . 125.8 ?
    Fe1 C15 H15 . . 125.8 ?
    C15 C16 C17 . . 108.5(2) ?
    C15 C16 Fe1 . . 70.96(14) ?
    C17 C16 Fe1 . . 69.50(13) ?
    C15 C16 H16 . . 125.8 ?
    C17 C16 H16 . . 125.8 ?
    Fe1 C16 H16 . . 125.8 ?
    C16 C17 C13 . . 107.0(3) ?
    C16 C17 Fe1 . . 69.70(15) ?
    C13 C17 Fe1 . . 69.76(14) ?
    C16 C17 H17 . . 126.5 ?
    C13 C17 H17 . . 126.5 ?
    Fe1 C17 H17 . . 126.5 ?
    C17 Fe1 C16 . . 40.81(12) ?
    C17 Fe1 C13 . . 41.42(11) ?
    C16 Fe1 C13 . . 68.62(11) ?
    C17 Fe1 C10 . . 158.66(12) ?
    C16 Fe1 C10 . . 122.60(10) ?
    C13 Fe1 C10 . . 158.36(11) ?
    C17 Fe1 C9 . . 121.95(11) ?
    C16 Fe1 C9 . . 105.66(9) ?
    C13 Fe1 C9 . . 160.15(11) ?
    C10 Fe1 C9 . . 40.68(8) ?
    C17 Fe1 C11 . . 158.83(12) ?
    C16 Fe1 C11 . . 159.61(11) ?
    C13 Fe1 C11 . . 123.25(10) ?
    C10 Fe1 C11 . . 40.52(8) ?
    C9 Fe1 C11 . . 68.61(8) ?
    C17 Fe1 C8 . . 106.28(10) ?
    C16 Fe1 C8 . . 120.70(10) ?
    C13 Fe1 C8 . . 124.18(10) ?
    C10 Fe1 C8 . . 68.61(7) ?
    C9 Fe1 C8 . . 41.11(7) ?
    C11 Fe1 C8 . . 68.66(7) ?
    C17 Fe1 C15 . . 67.90(12) ?
    C16 Fe1 C15 . . 39.92(11) ?
    C13 Fe1 C15 . . 67.65(11) ?
    C10 Fe1 C15 . . 107.97(10) ?
    C9 Fe1 C15 . . 120.91(9) ?
    C11 Fe1 C15 . . 124.95(10) ?
    C8 Fe1 C15 . . 156.28(9) ?
    C17 Fe1 C12 . . 122.41(11) ?
    C16 Fe1 C12 . . 157.56(11) ?
    C13 Fe1 C12 . . 108.88(9) ?
    C10 Fe1 C12 . . 68.15(8) ?
    C9 Fe1 C12 . . 68.74(8) ?
    C11 Fe1 C12 . . 40.48(8) ?
    C8 Fe1 C12 . . 40.91(7) ?
    C15 Fe1 C12 . . 161.55(10) ?
    C17 Fe1 C14 . . 68.07(12) ?
    C16 Fe1 C14 . . 67.38(10) ?
    C13 Fe1 C14 . . 40.03(11) ?
    C10 Fe1 C14 . . 123.10(10) ?
    C9 Fe1 C14 . . 157.00(10) ?
    C11 Fe1 C14 . . 109.84(10) ?
    C8 Fe1 C14 . . 161.46(10) ?
    C15 Fe1 C14 . . 39.82(10) ?
    C12 Fe1 C14 . . 125.97(9) ?
    C1 N1 C5 . . 120.02(17) ?
    C2 O1 C7 . . 118.28(18) ?
loop_
    _geom_torsion_atom_site_label_1
    _geom_torsion_atom_site_label_2
    _geom_torsion_atom_site_label_3
    _geom_torsion_atom_site_label_4
    _geom_torsion_site_symmetry_1
    _geom_torsion_site_symmetry_2
    _geom_torsion_site_symmetry_3
    _geom_torsion_site_symmetry_4
    _geom_torsion
    _geom_torsion_publ_flag
    N1 C1 C2 O1 . . . . 179.85(17) ?
    C8 C1 C2 O1 . . . . 0.2(3) ?
    N1 C1 C2 C3 . . . . -0.7(3) ?
    C8 C1 C2 C3 . . . . 179.65(18) ?
    O1 C2 C3 C4 . . . . 179.62(19) ?
    C1 C2 C3 C4 . . . . 0.2(3) ?
    C2 C3 C4 C5 . . . . 0.6(3) ?
    C3 C4 C5 N1 . . . . -1.0(3) ?
    C3 C4 C5 C6 . . . . 179.5(2) ?
    N1 C1 C8 C12 . . . . -23.2(3) ?
    C2 C1 C8 C12 . . . . 156.51(18) ?
    N1 C1 C8 C9 . . . . 156.33(18) ?
    C2 C1 C8 C9 . . . . -24.0(3) ?
    N1 C1 C8 Fe1 . . . . -111.27(17) ?
    C2 C1 C8 Fe1 . . . . 68.4(2) ?
    C12 C8 C9 C10 . . . . 0.1(2) ?
    C1 C8 C9 C10 . . . . -179.48(18) ?
    Fe1 C8 C9 C10 . . . . 59.55(13) ?
    C12 C8 C9 Fe1 . . . . -59.44(13) ?
    C1 C8 C9 Fe1 . . . . 121.0(2) ?
    C8 C9 C10 C11 . . . . -0.4(2) ?
    Fe1 C9 C10 C11 . . . . 59.16(14) ?
    C8 C9 C10 Fe1 . . . . -59.57(13) ?
    C9 C10 C11 C12 . . . . 0.6(2) ?
    Fe1 C10 C11 C12 . . . . 59.58(14) ?
    C9 C10 C11 Fe1 . . . . -59.02(14) ?
    C10 C11 C12 C8 . . . . -0.5(2) ?
    Fe1 C11 C12 C8 . . . . 58.87(13) ?
    C10 C11 C12 Fe1 . . . . -59.36(14) ?
    C9 C8 C12 C11 . . . . 0.2(2) ?
    C1 C8 C12 C11 . . . . 179.86(17) ?
    Fe1 C8 C12 C11 . . . . -58.94(13) ?
    C9 C8 C12 Fe1 . . . . 59.17(13) ?
    C1 C8 C12 Fe1 . . . . -121.20(17) ?
    C17 C13 C14 C15 . . . . -0.5(3) ?
    Fe1 C13 C14 C15 . . . . 58.89(17) ?
    C17 C13 C14 Fe1 . . . . -59.40(16) ?
    C13 C14 C15 C16 . . . . 0.2(3) ?
    Fe1 C14 C15 C16 . . . . 58.73(16) ?
    C13 C14 C15 Fe1 . . . . -58.50(17) ?
    C14 C15 C16 C17 . . . . 0.2(3) ?
    Fe1 C15 C16 C17 . . . . 59.60(16) ?
    C14 C15 C16 Fe1 . . . . -59.44(17) ?
    C15 C16 C17 C13 . . . . -0.5(3) ?
    Fe1 C16 C17 C13 . . . . 60.05(17) ?
    C15 C16 C17 Fe1 . . . . -60.51(17) ?
    C14 C13 C17 C16 . . . . 0.6(3) ?
    Fe1 C13 C17 C16 . . . . -60.01(16) ?
    C14 C13 C17 Fe1 . . . . 60.60(17) ?
    C13 C17 Fe1 C16 . . . . -118.0(2) ?
    C16 C17 Fe1 C13 . . . . 118.0(2) ?
    C16 C17 Fe1 C10 . . . . -45.6(3) ?
    C13 C17 Fe1 C10 . . . . -163.6(2) ?
    C16 C17 Fe1 C9 . . . . -76.37(18) ?
    C13 C17 Fe1 C9 . . . . 165.62(15) ?
    C16 C17 Fe1 C11 . . . . 168.8(2) ?
    C13 C17 Fe1 C11 . . . . 50.8(3) ?
    C16 C17 Fe1 C8 . . . . -118.39(16) ?
    C13 C17 Fe1 C8 . . . . 123.61(16) ?
    C16 C17 Fe1 C15 . . . . 37.22(16) ?
    C13 C17 Fe1 C15 . . . . -80.78(17) ?
    C16 C17 Fe1 C12 . . . . -160.05(15) ?
    C13 C17 Fe1 C12 . . . . 81.95(18) ?
    C16 C17 Fe1 C14 . . . . 80.32(18) ?
    C13 C17 Fe1 C14 . . . . -37.68(16) ?
    C15 C16 Fe1 C17 . . . . 119.2(2) ?
    C15 C16 Fe1 C13 . . . . 80.30(18) ?
    C17 C16 Fe1 C13 . . . . -38.85(17) ?
    C15 C16 Fe1 C10 . . . . -78.84(18) ?
    C17 C16 Fe1 C10 . . . . 162.01(15) ?
    C15 C16 Fe1 C9 . . . . -119.76(16) ?
    C17 C16 Fe1 C9 . . . . 121.09(16) ?
    C15 C16 Fe1 C11 . . . . -49.2(3) ?
    C17 C16 Fe1 C11 . . . . -168.4(2) ?
    C15 C16 Fe1 C8 . . . . -161.72(15) ?
    C17 C16 Fe1 C8 . . . . 79.13(18) ?
    C17 C16 Fe1 C15 . . . . -119.2(2) ?
    C15 C16 Fe1 C12 . . . . 168.2(2) ?
    C17 C16 Fe1 C12 . . . . 49.0(3) ?
    C15 C16 Fe1 C14 . . . . 37.00(17) ?
    C17 C16 Fe1 C14 . . . . -82.15(18) ?
    C14 C13 Fe1 C17 . . . . -118.2(2) ?
    C14 C13 Fe1 C16 . . . . -79.86(17) ?
    C17 C13 Fe1 C16 . . . . 38.29(17) ?
    C14 C13 Fe1 C10 . . . . 45.7(3) ?
    C17 C13 Fe1 C10 . . . . 163.9(2) ?
    C14 C13 Fe1 C9 . . . . -156.5(2) ?
    C17 C13 Fe1 C9 . . . . -38.4(3) ?
    C14 C13 Fe1 C11 . . . . 81.39(17) ?
    C17 C13 Fe1 C11 . . . . -160.45(16) ?
    C14 C13 Fe1 C8 . . . . 166.76(14) ?
    C17 C13 Fe1 C8 . . . . -75.09(18) ?
    C14 C13 Fe1 C15 . . . . -36.71(16) ?
    C17 C13 Fe1 C15 . . . . 81.45(18) ?
    C14 C13 Fe1 C12 . . . . 123.92(15) ?
    C17 C13 Fe1 C12 . . . . -117.93(17) ?
    C17 C13 Fe1 C14 . . . . 118.2(2) ?
    C11 C10 Fe1 C17 . . . . -161.7(3) ?
    C9 C10 Fe1 C17 . . . . -41.7(3) ?
    C11 C10 Fe1 C16 . . . . 164.63(13) ?
    C9 C10 Fe1 C16 . . . . -75.38(16) ?
    C11 C10 Fe1 C13 . . . . 48.7(3) ?
    C9 C10 Fe1 C13 . . . . 168.6(2) ?
    C11 C10 Fe1 C9 . . . . -119.99(16) ?
    C9 C10 Fe1 C11 . . . . 119.99(16) ?
    C11 C10 Fe1 C8 . . . . -81.77(12) ?
    C9 C10 Fe1 C8 . . . . 38.22(11) ?
    C11 C10 Fe1 C15 . . . . 123.19(13) ?
    C9 C10 Fe1 C15 . . . . -116.83(13) ?
    C11 C10 Fe1 C12 . . . . -37.61(11) ?
    C9 C10 Fe1 C12 . . . . 82.37(12) ?
    C11 C10 Fe1 C14 . . . . 81.99(15) ?
    C9 C10 Fe1 C14 . . . . -158.02(13) ?
    C10 C9 Fe1 C17 . . . . 163.42(14) ?
    C8 C9 Fe1 C17 . . . . -77.75(16) ?
    C10 C9 Fe1 C16 . . . . 122.15(15) ?
    C8 C9 Fe1 C16 . . . . -119.02(14) ?
    C10 C9 Fe1 C13 . . . . -167.6(3) ?
    C8 C9 Fe1 C13 . . . . -48.8(3) ?
    C8 C9 Fe1 C10 . . . . 118.83(16) ?
    C10 C9 Fe1 C11 . . . . -37.19(12) ?
    C8 C9 Fe1 C11 . . . . 81.64(12) ?
    C10 C9 Fe1 C8 . . . . -118.83(16) ?
    C10 C9 Fe1 C15 . . . . 81.66(16) ?
    C8 C9 Fe1 C15 . . . . -159.51(13) ?
    C10 C9 Fe1 C12 . . . . -80.79(13) ?
    C8 C9 Fe1 C12 . . . . 38.04(11) ?
    C10 C9 Fe1 C14 . . . . 53.4(3) ?
    C8 C9 Fe1 C14 . . . . 172.2(2) ?
    C10 C11 Fe1 C17 . . . . 161.5(3) ?
    C12 C11 Fe1 C17 . . . . 42.3(3) ?
    C10 C11 Fe1 C16 . . . . -39.8(3) ?
    C12 C11 Fe1 C16 . . . . -159.1(2) ?
    C10 C11 Fe1 C13 . . . . -160.67(14) ?
    C12 C11 Fe1 C13 . . . . 80.10(16) ?
    C12 C11 Fe1 C10 . . . . -119.24(17) ?
    C10 C11 Fe1 C9 . . . . 37.33(11) ?
    C12 C11 Fe1 C9 . . . . -81.91(12) ?
    C10 C11 Fe1 C8 . . . . 81.62(12) ?
    C12 C11 Fe1 C8 . . . . -37.61(11) ?
    C10 C11 Fe1 C15 . . . . -76.21(15) ?
    C12 C11 Fe1 C15 . . . . 164.55(13) ?
    C10 C11 Fe1 C12 . . . . 119.24(17) ?
    C10 C11 Fe1 C14 . . . . -118.13(13) ?
    C12 C11 Fe1 C14 . . . . 122.63(14) ?
    C12 C8 Fe1 C17 . . . . -121.03(15) ?
    C9 C8 Fe1 C17 . . . . 120.25(15) ?
    C1 C8 Fe1 C17 . . . . -4.4(2) ?
    C12 C8 Fe1 C16 . . . . -162.99(14) ?
    C9 C8 Fe1 C16 . . . . 78.29(15) ?
    C1 C8 Fe1 C16 . . . . -46.3(2) ?
    C12 C8 Fe1 C13 . . . . -79.27(15) ?
    C9 C8 Fe1 C13 . . . . 162.01(13) ?
    C1 C8 Fe1 C13 . . . . 37.4(2) ?
    C12 C8 Fe1 C10 . . . . 80.89(13) ?
    C9 C8 Fe1 C10 . . . . -37.83(12) ?
    C1 C8 Fe1 C10 . . . . -162.45(18) ?
    C12 C8 Fe1 C9 . . . . 118.72(16) ?
    C1 C8 Fe1 C9 . . . . -124.6(2) ?
    C12 C8 Fe1 C11 . . . . 37.23(12) ?
    C9 C8 Fe1 C11 . . . . -81.49(12) ?
    C1 C8 Fe1 C11 . . . . 153.89(19) ?
    C12 C8 Fe1 C15 . . . . 167.0(2) ?
    C9 C8 Fe1 C15 . . . . 48.3(3) ?
    C1 C8 Fe1 C15 . . . . -76.3(3) ?
    C9 C8 Fe1 C12 . . . . -118.72(16) ?
    C1 C8 Fe1 C12 . . . . 116.7(2) ?
    C12 C8 Fe1 C14 . . . . -51.7(3) ?
    C9 C8 Fe1 C14 . . . . -170.4(3) ?
    C1 C8 Fe1 C14 . . . . 65.0(4) ?
    C16 C15 Fe1 C17 . . . . -38.02(17) ?
    C14 C15 Fe1 C17 . . . . 81.80(19) ?
    C14 C15 Fe1 C16 . . . . 119.8(3) ?
    C16 C15 Fe1 C13 . . . . -82.94(19) ?
    C14 C15 Fe1 C13 . . . . 36.89(18) ?
    C16 C15 Fe1 C10 . . . . 119.66(17) ?
    C14 C15 Fe1 C10 . . . . -120.51(17) ?
    C16 C15 Fe1 C9 . . . . 76.98(19) ?
    C14 C15 Fe1 C9 . . . . -163.20(16) ?
    C16 C15 Fe1 C11 . . . . 161.22(16) ?
    C14 C15 Fe1 C11 . . . . -78.9(2) ?
    C16 C15 Fe1 C8 . . . . 42.1(3) ?
    C14 C15 Fe1 C8 . . . . 161.9(2) ?
    C16 C15 Fe1 C12 . . . . -165.7(3) ?
    C14 C15 Fe1 C12 . . . . -45.8(4) ?
    C16 C15 Fe1 C14 . . . . -119.8(3) ?
    C11 C12 Fe1 C17 . . . . -163.27(15) ?
    C8 C12 Fe1 C17 . . . . 76.97(16) ?
    C11 C12 Fe1 C16 . . . . 161.0(2) ?
    C8 C12 Fe1 C16 . . . . 41.2(3) ?
    C11 C12 Fe1 C13 . . . . -119.46(15) ?
    C8 C12 Fe1 C13 . . . . 120.79(14) ?
    C11 C12 Fe1 C10 . . . . 37.65(12) ?
    C8 C12 Fe1 C10 . . . . -82.10(12) ?
    C11 C12 Fe1 C9 . . . . 81.54(13) ?
    C8 C12 Fe1 C9 . . . . -38.22(11) ?
    C8 C12 Fe1 C11 . . . . -119.76(17) ?
    C11 C12 Fe1 C8 . . . . 119.76(17) ?
    C11 C12 Fe1 C15 . . . . -43.6(4) ?
    C8 C12 Fe1 C15 . . . . -163.4(3) ?
    C11 C12 Fe1 C14 . . . . -78.20(17) ?
    C8 C12 Fe1 C14 . . . . 162.04(13) ?
    C15 C14 Fe1 C17 . . . . -81.35(19) ?
    C13 C14 Fe1 C17 . . . . 38.96(17) ?
    C15 C14 Fe1 C16 . . . . -37.10(18) ?
    C13 C14 Fe1 C16 . . . . 83.22(18) ?
    C15 C14 Fe1 C13 . . . . -120.3(2) ?
    C15 C14 Fe1 C10 . . . . 78.06(19) ?
    C13 C14 Fe1 C10 . . . . -161.63(15) ?
    C15 C14 Fe1 C9 . . . . 39.4(3) ?
    C13 C14 Fe1 C9 . . . . 159.7(2) ?
    C15 C14 Fe1 C11 . . . . 121.21(17) ?
    C13 C14 Fe1 C11 . . . . -118.47(16) ?
    C15 C14 Fe1 C8 . . . . -156.9(3) ?
    C13 C14 Fe1 C8 . . . . -36.6(4) ?
    C13 C14 Fe1 C15 . . . . 120.3(2) ?
    C15 C14 Fe1 C12 . . . . 163.71(16) ?
    C13 C14 Fe1 C12 . . . . -75.98(18) ?
    C2 C1 N1 C5 . . . . 0.3(3) ?
    C8 C1 N1 C5 . . . . -179.98(16) ?
    C4 C5 N1 C1 . . . . 0.5(3) ?
    C6 C5 N1 C1 . . . . 180.00(17) ?
    C3 C2 O1 C7 . . . . 5.3(3) ?
    C1 C2 O1 C7 . . . . -175.28(19) ?
loop_
    _geom_hbond_atom_site_label_D
    _geom_hbond_atom_site_label_H
    _geom_hbond_atom_site_label_A
    _geom_hbond_site_symmetry_A
    _geom_hbond_distance_DH
    _geom_hbond_distance_HA
    _geom_hbond_distance_DA
    _geom_hbond_angle_DHA
    C3 H3 N1 4_555 0.93 2.65 3.577(3) 171.82
    C4 H4 Cg1 4_455 0.93 2.96 3.880(3) 173
