# Supplementary material for: 2-Ferrocenyl-3-meth­oxy-6-methyl­pyridine
Source: Acta Crystallogr Sect E Struct Rep Online. 2009 Apr 10;65(Pt 5):m517. doi: 10.1107/S1600536809012288 (PMC2977575; doi:10.1107/S1600536809012288)
Supplement: Supplementary file 2 [file e-65-0m517-Isup2.hkl]

# 
# h,k,l, Fc-squared, Fo-squared, sigma(Fo-squared) and status flag 
# 
data_I
_shelx_title ' A in P2(1)/n' 
_shelx_refln_list_code          4 
_shelx_F_calc_maximum      193.83 
_exptl_crystal_F_000       640.00 
_reflns_d_resolution_high  0.8255 
 
loop_ 
 _symmetry_equiv_pos_as_xyz 
 'x, y, z' 
 '-x+1/2, y+1/2, -z+1/2' 
 '-x, -y, -z' 
 'x-1/2, -y-1/2, z-1/2' 
 
_cell_length_a     5.9949 
_cell_length_b    20.2836 
_cell_length_c    12.0350 
_cell_angle_alpha  90.000 
_cell_angle_beta  100.036 
_cell_angle_gamma  90.000 
 
_shelx_F_squared_multiplier     1.000 
 
loop_ 
 _refln_index_h 
 _refln_index_k 
 _refln_index_l 
 _refln_F_squared_calc 
 _refln_F_squared_meas 
 _refln_F_squared_sigma 
 _refln_observed_status 
   2   0   0     3134.74     3139.29     47.72 o 
   4   0   0     1865.89     2005.89     22.30 o 
   6   0   0       18.97       20.86      6.00 o 
   1   1   0     7186.59     6888.86     44.78 o 
   2   1   0      250.89      264.20      3.37 o 
   3   1   0      253.06      225.59      3.81 o 
   4   1   0      441.44      450.15      6.35 o 
   5   1   0     1029.36     1010.98     13.85 o 
   6   1   0        2.83        1.28      3.32 o 
   7   1   0       72.33       64.98      7.08 o 
   1   2   0     8502.00     8588.78     89.24 o 
   2   2   0     1862.08     1901.65     12.49 o 
   3   2   0     2274.21     2367.00     16.34 o 
   4   2   0       15.94       15.46      2.25 o 
   5   2   0        0.40       -1.80      2.29 o 
   6   2   0        3.88        3.61      3.69 o 
   7   2   0        0.35       -5.42      3.61 o 
   1   3   0      562.74      646.61      7.29 o 
   2   3   0      542.97      511.65      5.67 o 
   3   3   0      607.54      585.90      6.28 o 
   4   3   0      925.04      892.74      9.23 o 
   5   3   0      238.76      250.88      7.03 o 
   6   3   0      395.24      402.78     10.97 o 
   7   3   0       45.24       51.54      6.75 o 
   0   4   0    12468.65    11985.43    169.46 o 
   1   4   0     1943.23     1978.68     17.42 o 
   2   4   0      354.41      293.95      4.39 o 
   3   4   0      411.07      364.84      6.04 o 
   4   4   0       60.86       58.11      3.42 o 
   5   4   0        0.01        1.46      2.13 o 
   6   4   0       18.20       15.81      3.72 o 
   7   4   0       35.97       45.59      6.69 o 
   1   5   0      324.24      270.89      4.33 o 
   2   5   0     3111.83     3034.87     20.55 o 
   3   5   0      653.26      703.47      6.89 o 
   4   5   0     1349.20     1328.88     15.61 o 
   5   5   0       47.83       41.91      4.94 o 
   6   5   0      342.88      362.11      9.47 o 
   7   5   0        0.03        3.89      4.49 o 
   0   6   0       76.54       74.04      6.13 o 
   1   6   0     8276.46     8399.72     67.70 o 
   2   6   0       19.71       28.66      2.05 o 
   3   6   0     2301.94     2337.45     19.50 o 
   4   6   0       49.23       50.39      3.48 o 
   5   6   0       31.13       34.50      3.92 o 
   6   6   0        3.25        2.39      2.80 o 
   1   7   0      165.49      161.08      3.29 o 
   2   7   0      535.40      523.87      9.19 o 
   3   7   0      112.14      114.63      4.26 o 
   4   7   0     1161.96     1201.12     20.08 o 
   5   7   0       15.32       12.75      2.72 o 
   6   7   0       65.37       67.03      4.98 o 
   0   8   0     2569.18     2532.41     30.33 o 
   1   8   0      894.50      877.56      8.96 o 
   2   8   0     3036.43     3104.14     28.04 o 
   3   8   0     1847.10     1877.67     18.92 o 
   4   8   0      100.58      102.06      4.60 o 
   5   8   0       20.39       16.49      3.00 o 
   6   8   0        4.11        3.87      2.89 o 
   1   9   0     1292.72     1346.15     12.85 o 
   2   9   0      642.92      612.87      9.99 o 
   3   9   0      517.42      522.93     10.00 o 
   4   9   0      705.53      698.62     11.47 o 
   5   9   0      232.85      224.71      7.23 o 
   6   9   0      257.50      257.97      8.51 o 
   0  10   0     3016.24     2963.31     27.61 o 
   1  10   0     1227.47     1208.95     12.29 o 
   2  10   0     2225.04     2154.20     20.33 o 
   3  10   0       29.00       27.40      3.60 o 
   4  10   0      174.93      183.65      6.16 o 
   5  10   0       18.11       23.75      3.86 o 
   6  10   0        5.00        0.97      2.98 o 
   1  11   0      254.88      251.21      5.67 o 
   2  11   0        7.52       13.32      2.16 o 
   3  11   0     1250.04     1245.90     15.49 o 
   4  11   0        0.12        1.50      2.19 o 
   5  11   0      326.10      338.30      9.09 o 
   6  11   0        8.05        6.43      3.03 o 
   0  12   0     3365.16     3472.98     32.59 o 
   1  12   0       42.70       34.72      2.25 o 
   2  12   0     1701.25     1712.89     20.21 o 
   3  12   0       19.45       24.48      2.91 o 
   4  12   0       10.08       11.93      2.81 o 
   5  12   0       44.56       35.21      4.07 o 
   6  12   0       56.12       48.76      4.97 o 
   1  13   0        9.00        6.88      1.60 o 
   2  13   0      127.78      131.62      4.98 o 
   3  13   0      286.42      283.63      8.14 o 
   4  13   0      322.34      291.71      8.03 o 
   5  13   0      197.49      212.67      7.63 o 
   6  13   0       20.26       23.31      4.26 o 
   0  14   0      678.69      650.86     11.25 o 
   1  14   0      969.08      963.76     10.85 o 
   2  14   0      946.50      893.75     12.84 o 
   3  14   0      162.06      157.57      5.92 o 
   4  14   0        0.94        0.57      2.31 o 
   5  14   0        5.44        4.36      3.05 o 
   1  15   0       82.11       77.39      4.12 o 
   2  15   0       62.83       64.06      3.97 o 
   3  15   0      224.57      224.96      7.92 o 
   4  15   0      226.97      204.13      7.63 o 
   5  15   0      108.91      112.67      9.49 o 
   0  16   0        3.49        2.48      2.58 o 
   1  16   0      103.35      104.64      4.73 o 
   2  16   0        3.58        0.96      2.05 o 
   3  16   0       21.31       22.51      3.51 o 
   4  16   0        5.38        7.01      2.92 o 
   5  16   0        4.57        2.25      2.93 o 
   1  17   0       25.17       27.51      3.19 o 
   2  17   0       28.19       25.71      3.35 o 
   3  17   0      160.17      162.28      6.52 o 
   4  17   0      757.71      749.77     14.18 o 
   5  17   0        3.18        0.86      3.06 o 
   0  18   0      149.10      144.73     11.16 o 
   1  18   0      567.56      563.80     10.73 o 
   2  18   0      380.27      372.49      9.14 o 
   3  18   0      196.88      192.98      7.21 o 
   4  18   0        8.10        5.81      3.16 o 
   1  19   0        0.12        3.29      2.60 o 
   2  19   0      438.19      444.92     15.67 o 
   3  19   0       47.32       40.24      4.39 o 
   4  19   0      236.16      232.99      9.92 o 
   0  20   0      167.33      163.59     12.57 o 
   1  20   0      527.41      524.54     15.90 o 
   2  20   0      638.42      626.09     12.57 o 
   3  20   0       91.38       93.21      5.77 o 
   4  20   0        0.69       -4.14      2.76 o 
   1  21   0       28.96       22.43      5.03 o 
   2  21   0       13.40       13.74      3.85 o 
   3  21   0      203.59      199.73      9.13 o 
   0  22   0      238.88      239.84     15.48 o 
   1  22   0        0.51       -0.81      3.69 o 
   2  22   0       51.70       60.56      5.69 o 
   3  22   0        5.03        6.76      3.48 o 
   1  23   0       41.46       46.54      6.31 o 
   2  23   0        0.99        4.73      3.48 o 
   0  24   0      201.79      244.62     17.08 o 
   1  24   0       65.76       61.40      9.34 o 
  -7   0   1      136.02      138.85     13.54 o 
  -5   0   1       50.63       41.63      6.27 o 
  -3   0   1     1934.04     2097.55     21.03 o 
  -1   0   1    37571.00    30470.74    807.92 o 
   1   0   1    26754.28    23035.89    332.55 o 
   3   0   1      512.23      505.99      8.38 o 
   5   0   1      234.17      246.59      9.38 o 
   7   0   1        8.89       21.80      7.97 o 
  -7   1   1        0.03        3.92      3.90 o 
  -6   1   1      198.67      212.96      9.89 o 
  -5   1   1      207.21      197.16      5.37 o 
  -4   1   1     2037.00     1980.15     15.52 o 
  -3   1   1      627.96      649.36      6.74 o 
  -2   1   1     2520.42     2521.19     15.72 o 
  -1   1   1       10.20       10.67      1.41 o 
   1   1   1      464.70      497.15      5.83 o 
   2   1   1      131.40      122.09      2.87 o 
   3   1   1      877.88      921.09      8.50 o 
   4   1   1      604.35      567.61      7.27 o 
   5   1   1      105.14      100.83      4.74 o 
   6   1   1      362.59      386.76     13.10 o 
   7   1   1       12.40       15.79      4.84 o 
  -7   2   1       38.47       59.02      6.92 o 
  -6   2   1      278.74      273.53     12.27 o 
  -5   2   1       14.11       13.06      3.25 o 
  -4   2   1      162.02      189.24      5.11 o 
  -3   2   1       26.53       43.72      3.00 o 
  -2   2   1       73.45       73.03      2.06 o 
  -1   2   1     9168.07     8993.05     77.99 o 
   0   2   1    11425.18    11329.43    145.14 o 
   1   2   1    14441.07    14373.63    101.38 o 
   2   2   1      867.10      833.64      7.63 o 
   3   2   1     1271.89     1142.64      9.74 o 
   4   2   1      420.82      406.16      6.07 o 
   5   2   1      421.31      420.48      8.89 o 
   6   2   1        1.97        1.04      3.35 o 
   7   2   1       25.08       26.54      9.51 o 
  -7   3   1       57.03       54.55     13.84 o 
  -6   3   1       92.14       98.18      6.12 o 
  -5   3   1     1090.47     1122.87     27.75 o 
  -4   3   1      129.84      119.70      3.85 o 
  -3   3   1      449.43      369.94      5.22 o 
  -2   3   1     2107.87     2054.22     14.84 o 
  -1   3   1    17652.37    17137.50    273.23 o 
   0   3   1      785.18      795.20      6.71 o 
   1   3   1        0.49       -0.42      0.81 o 
   2   3   1       27.20       22.52      1.31 o 
   3   3   1        1.38        8.88      1.26 o 
   4   3   1       80.26       82.86      3.00 o 
   5   3   1      742.39      736.85     11.99 o 
   6   3   1      268.64      281.85     17.22 o 
  -7   4   1       47.26       61.81      7.24 o 
  -6   4   1       64.75       62.12      5.17 o 
  -5   4   1      106.28       92.53      4.69 o 
  -4   4   1        1.38        1.56      1.54 o 
  -3   4   1       68.62       70.15      2.26 o 
  -2   4   1     2235.61     2197.02     17.53 o 
  -1   4   1     1288.64     1378.22     10.15 o 
   0   4   1     1281.47     1458.77     10.07 o 
   1   4   1     3880.71     3986.92     29.84 o 
   2   4   1     3692.08     3427.25     26.11 o 
   3   4   1       51.98       41.55      2.03 o 
   4   4   1      467.01      464.08      8.50 o 
   5   4   1       27.15       25.20      3.14 o 
   6   4   1        0.31       -0.80      2.54 o 
  -7   5   1       41.70       35.05      7.58 o 
  -6   5   1        0.32       -1.23      2.47 o 
  -5   5   1      613.40      595.80     13.30 o 
  -4   5   1      173.31      179.52      5.49 o 
  -3   5   1     5138.45     5029.49     33.28 o 
  -2   5   1      258.18      244.52      3.88 o 
  -1   5   1     1643.11     1837.78     18.93 o 
   0   5   1     6799.97     6905.63     47.42 o 
   1   5   1       15.59       12.69      1.35 o 
   2   5   1      358.61      391.79      6.14 o 
   3   5   1     2155.28     2143.54     15.14 o 
   4   5   1      216.18      220.57      6.04 o 
   5   5   1      463.97      499.31     13.73 o 
   6   5   1       17.81       12.86      3.36 o 
  -7   6   1        0.71        2.77      3.50 o 
  -6   6   1      142.36      146.14      6.43 o 
  -5   6   1       11.35        8.61      2.96 o 
  -4   6   1        0.02        1.79      1.83 o 
  -3   6   1      357.99      396.13      5.88 o 
  -2   6   1     2226.56     2225.68     16.39 o 
  -1   6   1     2368.68     2415.40     15.16 o 
   0   6   1      618.27      649.54      6.17 o 
   1   6   1     1455.61     1452.73     13.09 o 
   2   6   1     4518.69     4384.58     32.90 o 
   3   6   1      105.24      127.20      4.32 o 
   4   6   1      493.79      513.51      9.33 o 
   5   6   1        0.00        1.70      2.95 o 
   6   6   1       11.74        9.40      3.08 o 
  -6   7   1       10.70        4.92      2.93 o 
  -5   7   1      617.19      649.44     11.63 o 
  -4   7   1      321.73      353.67      7.80 o 
  -3   7   1     2295.78     2126.42     17.62 o 
  -2   7   1        8.34        9.35      1.26 o 
  -1   7   1     4051.50     4014.08     23.77 o 
   0   7   1     3421.28     3513.55     22.82 o 
   1   7   1       51.72       57.50      2.39 o 
   2   7   1      623.89      683.15      8.99 o 
   3   7   1      955.16      938.49     12.01 o 
   4   7   1       20.89       16.46      2.64 o 
   5   7   1      196.36      215.38      6.90 o 
   6   7   1        6.11        1.83      2.78 o 
  -6   8   1       26.68       31.43      4.00 o 
  -5   8   1       11.68       11.96      2.82 o 
  -4   8   1        8.35        7.85      2.46 o 
  -3   8   1      193.52      188.22      5.40 o 
  -2   8   1      717.44      701.19      7.64 o 
  -1   8   1     1136.52     1124.52      9.00 o 
   0   8   1     2535.06     2602.88     18.21 o 
   1   8   1     1605.32     1627.23     14.06 o 
   2   8   1     7290.54     7221.52     51.47 o 
   3   8   1      336.38      343.68      7.93 o 
   4   8   1      331.56      331.45      7.78 o 
   5   8   1        2.16        5.10      2.46 o 
   6   8   1       22.95       27.18      4.01 o 
  -6   9   1      144.42      136.86      6.65 o 
  -5   9   1      164.62      167.43      6.31 o 
  -4   9   1      364.79      364.50      9.05 o 
  -3   9   1      475.41      462.28      8.40 o 
  -2   9   1     3260.76     3260.14     31.03 o 
  -1   9   1       39.95       39.37      2.01 o 
   0   9   1       35.37       42.47      1.92 o 
   1   9   1       58.66       53.25      2.08 o 
   2   9   1        1.50        2.07      1.51 o 
   3   9   1      935.01      894.38     12.24 o 
   4   9   1       51.05       51.06      5.01 o 
   5   9   1      479.28      452.51     10.08 o 
   6   9   1      119.95      123.28      6.41 o 
  -6  10   1       66.33       69.68      5.31 o 
  -5  10   1        2.31        5.10      2.91 o 
  -4  10   1        0.04        0.74      1.98 o 
  -3  10   1      525.37      520.70      9.19 o 
  -2  10   1     1478.62     1534.87     13.50 o 
  -1  10   1     2548.42     2555.70     17.45 o 
   0  10   1      923.42      906.14      9.10 o 
   1  10   1     3950.74     3914.75     26.62 o 
   2  10   1      106.14       89.96      3.77 o 
   3  10   1     2599.36     2512.24     24.11 o 
   4  10   1      149.86      146.08      5.57 o 
   5  10   1       17.73       13.50      3.25 o 
   6  10   1       47.67       46.64      4.86 o 
  -6  11   1      167.42      182.56      7.66 o 
  -5  11   1       16.60       11.66      3.04 o 
  -4  11   1      913.61      916.85     13.89 o 
  -3  11   1       46.09       42.52      3.83 o 
  -2  11   1     1105.07     1099.36     13.36 o 
  -1  11   1       52.95       53.29      2.30 o 
   0  11   1     1817.21     1835.92     15.12 o 
   1  11   1       82.05       86.98      2.88 o 
   2  11   1      472.14      476.98     12.41 o 
   3  11   1        0.09       -0.26      1.85 o 
   4  11   1      684.20      641.07     11.49 o 
   5  11   1       28.49       34.99      3.93 o 
   6  11   1      197.96      217.16      9.91 o 
  -6  12   1        0.18       -1.31      2.92 o 
  -5  12   1       73.73       71.81      5.01 o 
  -4  12   1       26.90       20.30      3.97 o 
  -3  12   1       57.98       70.64      4.05 o 
  -2  12   1       18.20       18.98      2.52 o 
  -1  12   1     1754.48     1743.62     13.83 o 
   0  12   1       38.54       49.79      2.84 o 
   1  12   1     4297.08     4163.02     28.94 o 
   2  12   1        5.06        2.54      1.87 o 
   3  12   1      300.98      287.48      7.30 o 
   4  12   1       25.67       24.10      3.29 o 
   5  12   1       19.51       13.40      3.25 o 
   6  12   1        1.56        3.99      3.17 o 
  -6  13   1       79.06       93.05      6.24 o 
  -5  13   1      226.79      215.79     10.70 o 
  -4  13   1      110.20      121.38      5.63 o 
  -3  13   1     1322.34     1350.84     17.46 o 
  -2  13   1      694.51      664.94     10.65 o 
  -1  13   1        9.02       10.17      2.09 o 
   0  13   1       60.08       50.34      2.65 o 
   1  13   1      117.39      121.74      3.65 o 
   2  13   1      298.80      281.21      6.89 o 
   3  13   1       43.37       34.06      3.33 o 
   4  13   1      225.76      211.47      7.09 o 
   5  13   1       88.06       75.23      5.25 o 
  -5  14   1       67.10       66.66      5.25 o 
  -4  14   1       10.12        6.55      2.60 o 
  -3  14   1      230.06      234.54      9.74 o 
  -2  14   1      238.68      222.19      6.38 o 
  -1  14   1     1416.65     1399.89     15.03 o 
   0  14   1      679.12      683.09      8.81 o 
   1  14   1      424.00      410.15      8.10 o 
   2  14   1       60.80       55.82      3.78 o 
   3  14   1      530.57      503.10     10.80 o 
   4  14   1       24.93       23.76      3.65 o 
   5  14   1        2.63       -0.13      2.72 o 
  -5  15   1      130.85      133.35      9.05 o 
  -4  15   1       98.27       94.81      5.53 o 
  -3  15   1       27.00       24.87      3.35 o 
  -2  15   1       36.11       38.88      3.39 o 
  -1  15   1      301.29      275.74      6.30 o 
   0  15   1        2.11        5.92      1.90 o 
   1  15   1       22.70       19.35      2.71 o 
   2  15   1        5.97        6.31      2.26 o 
   3  15   1      158.96      150.51      5.97 o 
   4  15   1      456.77      422.20     10.16 o 
   5  15   1      355.41      354.63     10.09 o 
  -5  16   1        0.99        1.10      2.73 o 
  -4  16   1        5.37        4.95      3.52 o 
  -3  16   1       38.01       34.98      3.69 o 
  -2  16   1      102.12       99.36      4.91 o 
  -1  16   1       16.34       14.43      2.82 o 
   0  16   1      482.89      489.75      7.92 o 
   1  16   1      102.08      106.89      6.11 o 
   2  16   1      462.78      479.58     11.88 o 
   3  16   1       94.07       91.00      5.12 o 
   4  16   1       95.88      104.92      6.43 o 
   5  16   1        0.02       -2.64      2.78 o 
  -5  17   1      172.85      172.45      7.79 o 
  -4  17   1       46.24       39.16      4.30 o 
  -3  17   1      834.14      813.70     13.89 o 
  -2  17   1      143.39      148.40      5.94 o 
  -1  17   1       45.09       39.78      3.99 o 
   0  17   1        6.06        4.46      2.20 o 
   1  17   1      247.80      245.65      6.97 o 
   2  17   1      107.01      117.59      5.44 o 
   3  17   1      406.41      380.11     11.23 o 
   4  17   1        5.70        4.40      4.39 o 
   5  17   1      252.15      228.53      9.63 o 
  -4  18   1       22.35       22.99      3.82 o 
  -3  18   1       14.94       15.16      3.40 o 
  -2  18   1      258.93      252.50     10.82 o 
  -1  18   1       35.56       41.26      4.02 o 
   0  18   1      541.90      572.00     10.45 o 
   1  18   1        5.41        8.28      2.54 o 
   2  18   1      446.34      435.41      9.89 o 
   3  18   1       18.45       18.81      4.83 o 
   4  18   1       53.64       48.36      4.85 o 
  -4  19   1        0.68       -1.07      2.76 o 
  -3  19   1      462.94      454.53     12.02 o 
  -2  19   1      216.30      201.44      7.87 o 
  -1  19   1       77.54       87.69     10.81 o 
   0  19   1        1.98        6.26      3.50 o 
   1  19   1       91.64       94.30      5.17 o 
   2  19   1        4.95        1.87      3.62 o 
   3  19   1      267.74      263.60     12.36 o 
   4  19   1       31.39       26.27      4.16 o 
  -4  20   1        2.16        1.13      3.11 o 
  -3  20   1        1.29       -1.17      2.95 o 
  -2  20   1      262.46      290.76     10.17 o 
  -1  20   1      527.58      525.93     12.84 o 
   0  20   1      274.33      274.88     10.97 o 
   1  20   1      174.57      187.16      6.87 o 
   2  20   1      813.87      799.61     14.34 o 
   3  20   1       83.39       91.99      9.29 o 
   4  20   1       58.13       62.99      5.64 o 
  -3  21   1      149.88      138.05      7.55 o 
  -2  21   1      276.27      271.85      9.58 o 
  -1  21   1       17.71       26.48      6.54 o 
   0  21   1        1.02        2.68      3.66 o 
   1  21   1      101.55      110.33      5.82 o 
   2  21   1       31.67       32.01      4.26 o 
   3  21   1       13.12       12.26      4.61 o 
  -3  22   1        2.43        6.96      3.50 o 
  -2  22   1       32.57       24.82      6.27 o 
  -1  22   1      230.49      240.39     11.10 o 
   0  22   1      156.16      159.13     10.38 o 
   1  22   1      462.23      488.80     15.67 o 
   2  22   1        3.22       -3.66      4.29 o 
   3  22   1      226.37      224.41     10.28 o 
  -2  23   1      230.09      221.34     11.37 o 
  -1  23   1       80.07       89.29     16.81 o 
   0  23   1       13.51       17.61      5.47 o 
   1  23   1       42.33       50.98      6.63 o 
   2  23   1       50.89       44.52      4.94 o 
  -1  24   1       96.62      101.70      8.62 o 
   0  24   1        6.39        6.00      4.34 o 
   1  24   1       82.30      102.79      8.99 o 
  -6   0   2      348.94      352.58     17.26 o 
  -4   0   2       65.12       95.30      7.57 o 
  -2   0   2      507.73      503.81      8.90 o 
   0   0   2    26124.21    23042.97    292.28 o 
   2   0   2     1478.76     1380.01     35.12 o 
   4   0   2     1461.11     1325.22     18.35 o 
   6   0   2      185.54      200.81     13.70 o 
  -7   1   2        9.29        2.19      4.74 o 
  -6   1   2       10.67        2.47      3.62 o 
  -5   1   2      411.10      395.86     10.01 o 
  -4   1   2       81.81       80.90      3.27 o 
  -3   1   2     2686.91     2672.88     19.62 o 
  -2   1   2      935.08      912.36      8.95 o 
  -1   1   2     3180.12     3030.28     20.74 o 
   0   1   2      552.06      603.33      7.91 o 
   1   1   2     1086.51     1148.93      9.39 o 
   2   1   2       15.15       15.93      1.24 o 
   3   1   2      119.61      106.28      3.56 o 
   4   1   2        9.41       11.54      1.77 o 
   5   1   2      389.80      418.28      9.02 o 
   6   1   2       24.77       23.03      4.68 o 
  -7   2   2       56.77       40.64      6.38 o 
  -6   2   2       90.92       97.51      5.78 o 
  -5   2   2      256.81      239.18      6.57 o 
  -4   2   2     1047.20     1111.49     11.76 o 
  -3   2   2      150.72      198.67      4.13 o 
  -2   2   2      313.01      308.11      4.64 o 
  -1   2   2     3916.62     4026.47     26.94 o 
   0   2   2     6855.20     7096.49     52.40 o 
   1   2   2     3061.93     3224.59     22.23 o 
   2   2   2     2889.28     2910.33     19.83 o 
   3   2   2      920.51      865.29      8.31 o 
   4   2   2      523.28      508.89      6.94 o 
   5   2   2      380.44      393.39      8.71 o 
   6   2   2       17.74       19.88     11.79 o 
  -7   3   2       15.08       12.68      6.66 o 
  -6   3   2       99.24      108.11      6.08 o 
  -5   3   2      127.89      116.52      6.54 o 
  -4   3   2     2435.07     2355.45     19.47 o 
  -3   3   2     2760.84     2710.12     20.06 o 
  -2   3   2     1436.75     1428.17     12.51 o 
  -1   3   2     1737.49     1619.45     12.47 o 
   0   3   2    15886.64    15461.02    111.63 o 
   1   3   2      366.28      407.64      5.70 o 
   2   3   2      656.45      664.13      6.76 o 
   3   3   2        0.71        0.06      1.10 o 
   4   3   2      626.09      603.98      8.59 o 
   5   3   2      701.54      709.06     11.85 o 
   6   3   2      242.62      267.89     23.52 o 
  -7   4   2       48.78       51.81      6.76 o 
  -6   4   2        0.80        1.95      3.44 o 
  -5   4   2      906.78      915.97     15.98 o 
  -4   4   2       82.77       94.54      3.60 o 
  -3   4   2       42.52       47.84      2.39 o 
  -2   4   2      374.49      392.54      5.45 o 
  -1   4   2    12217.00    12539.88     96.49 o 
   0   4   2     6668.86     6969.43     44.94 o 
   1   4   2     1028.91     1056.53      9.90 o 
   2   4   2        5.79        4.88      0.96 o 
   3   4   2      766.69      687.59      7.90 o 
   4   4   2      251.07      245.56     10.08 o 
   5   4   2       23.82       34.20      4.63 o 
   6   4   2        3.21        1.78      3.49 o 
  -7   5   2        3.26        3.62      3.71 o 
  -6   5   2       84.19       89.57      5.93 o 
  -5   5   2        2.75        1.15      2.27 o 
  -4   5   2     1468.80     1376.91     13.70 o 
  -3   5   2        9.88       10.08      2.58 o 
  -2   5   2      670.66      581.83      7.55 o 
  -1   5   2     6597.98     7012.86     63.14 o 
   0   5   2       76.79       69.96      2.46 o 
   1   5   2       26.49       27.38      1.66 o 
   2   5   2      342.99      338.78      5.82 o 
   3   5   2        3.74        3.58      2.02 o 
   4   5   2      459.47      454.36      8.62 o 
   5   5   2       24.55       25.22      4.28 o 
   6   5   2      188.31      192.87      7.23 o 
  -7   6   2      130.59      131.56      8.80 o 
  -6   6   2        8.23        4.03      2.68 o 
  -5   6   2       77.48       88.47      8.00 o 
  -4   6   2       43.52       38.58      3.52 o 
  -3   6   2       47.17       50.77      2.46 o 
  -2   6   2      357.16      393.31      5.51 o 
  -1   6   2     5246.93     5294.59     32.44 o 
   0   6   2      450.21      516.24      5.40 o 
   1   6   2     3615.13     3621.78     27.02 o 
   2   6   2     1309.16     1447.34     17.19 o 
   3   6   2     2827.77     2609.11     23.42 o 
   4   6   2       37.98       48.29      3.49 o 
   5   6   2      179.70      167.26      6.09 o 
   6   6   2       55.39       62.12      5.21 o 
  -6   7   2      203.56      202.30      7.49 o 
  -5   7   2        0.82        1.60      2.55 o 
  -4   7   2     1267.25     1232.72     15.31 o 
  -3   7   2       57.35       50.15      2.99 o 
  -2   7   2     4466.63     4279.82     28.52 o 
  -1   7   2        0.63        2.03      0.86 o 
   0   7   2       28.82       47.02      1.82 o 
   1   7   2      421.90      433.65      7.35 o 
   2   7   2        0.50        2.86      1.46 o 
   3   7   2       37.82       31.71      3.74 o 
   4   7   2      569.37      535.36      9.73 o 
   5   7   2      137.25      139.05      5.81 o 
   6   7   2      150.93      152.27      6.79 o 
  -6   8   2       34.34       39.57      4.91 o 
  -5   8   2      275.59      265.78      7.51 o 
  -4   8   2       22.84       25.45      2.93 o 
  -3   8   2        0.52        0.26      1.32 o 
  -2   8   2     1382.49     1482.31     12.88 o 
  -1   8   2      508.70      474.87      5.64 o 
   0   8   2      489.61      513.55      6.67 o 
   1   8   2     3721.13     3807.62     25.22 o 
   2   8   2     4235.22     4333.38     33.70 o 
   3   8   2     3971.64     3966.00     32.91 o 
   4   8   2       13.30       11.55      2.38 o 
   5   8   2       29.57       40.31      3.90 o 
   6   8   2       56.54       45.07      4.59 o 
  -6   9   2       92.27       92.71      5.76 o 
  -5   9   2      404.14      413.59      9.53 o 
  -4   9   2      303.22      308.77      7.86 o 
  -3   9   2      774.47      742.64     10.88 o 
  -2   9   2     1701.61     1724.05     14.62 o 
  -1   9   2     2428.98     2475.17     17.99 o 
   0   9   2      634.60      626.86      7.00 o 
   1   9   2      417.06      438.26     10.83 o 
   2   9   2       37.31       39.26      3.60 o 
   3   9   2       33.94       31.41      2.94 o 
   4   9   2      488.40      480.85      9.62 o 
   5   9   2       10.80       16.43      3.16 o 
   6   9   2      225.61      205.22      7.82 o 
  -6  10   2      112.03      110.70      6.24 o 
  -5  10   2        7.06        1.73      2.46 o 
  -4  10   2      271.12      280.37      7.96 o 
  -3  10   2       25.86       30.36      2.94 o 
  -2  10   2       12.96       12.09      1.80 o 
  -1  10   2      779.37      800.86      8.43 o 
   0  10   2      978.94      946.77     11.38 o 
   1  10   2      212.80      202.59      4.22 o 
   2  10   2     2344.96     2337.94     21.80 o 
   3  10   2      201.62      208.10      6.01 o 
   4  10   2      187.41      174.46      6.13 o 
   5  10   2      142.42      134.38      6.19 o 
   6  10   2        1.76        3.46      3.05 o 
  -6  11   2       14.15       10.68      3.76 o 
  -5  11   2      338.57      345.48      9.13 o 
  -4  11   2        0.15       -0.31      2.10 o 
  -3  11   2     2007.77     1939.35     20.41 o 
  -2  11   2      133.59      143.04      4.18 o 
  -1  11   2     4020.13     3966.63     27.27 o 
   0  11   2       29.64       28.19      1.97 o 
   1  11   2      178.40      184.76      3.92 o 
   2  11   2       78.86       85.89      3.93 o 
   3  11   2      216.05      203.89      6.04 o 
   4  11   2        0.66        0.16      3.04 o 
   5  11   2      279.97      266.72      8.25 o 
   6  11   2        4.29        6.97      3.25 o 
  -6  12   2      159.33      163.55      8.37 o 
  -5  12   2        2.40        0.11      2.56 o 
  -4  12   2       18.18       15.55      2.90 o 
  -3  12   2      644.70      681.87     16.18 o 
  -2  12   2      941.41      986.26     14.75 o 
  -1  12   2       46.54       44.55      2.42 o 
   0  12   2     6142.43     6323.55     40.98 o 
   1  12   2       68.20       72.33      3.54 o 
   2  12   2     1758.21     1687.90     18.28 o 
   3  12   2       38.42       39.45      3.34 o 
   4  12   2      916.02      856.90     13.93 o 
   5  12   2        1.66        0.67      2.85 o 
  -6  13   2       17.41       28.31      4.83 o 
  -5  13   2      106.50      111.79      5.93 o 
  -4  13   2      630.40      621.37     14.54 o 
  -3  13   2      201.61      208.81      7.95 o 
  -2  13   2       88.79       87.25      4.65 o 
  -1  13   2     1705.88     1645.48     14.76 o 
   0  13   2      427.78      443.29      7.88 o 
   1  13   2      108.84      139.08      4.91 o 
   2  13   2       29.86       28.06      2.93 o 
   3  13   2       12.58       11.29      2.48 o 
   4  13   2       24.30       20.41      3.21 o 
   5  13   2      238.14      229.52      8.08 o 
  -5  14   2       49.42       53.62      7.18 o 
  -4  14   2       26.23       18.23      3.23 o 
  -3  14   2      464.65      440.75     10.34 o 
  -2  14   2      193.42      209.38      6.73 o 
  -1  14   2       16.01       16.40      2.35 o 
   0  14   2      455.73      441.91      7.04 o 
   1  14   2      917.40      911.51     13.88 o 
   2  14   2      561.83      559.79     10.06 o 
   3  14   2      313.38      312.10      7.97 o 
   4  14   2      222.76      230.46      7.54 o 
   5  14   2       45.02       33.64      4.35 o 
  -5  15   2       32.74       34.42      4.72 o 
  -4  15   2      172.53      189.40     10.06 o 
  -3  15   2      111.20      123.42      6.09 o 
  -2  15   2      277.15      281.62      8.08 o 
  -1  15   2      373.05      377.09     11.22 o 
   0  15   2      426.72      434.50      7.22 o 
   1  15   2       57.16       65.10      3.87 o 
   2  15   2       23.07       25.73      3.07 o 
   3  15   2      185.47      185.79     11.79 o 
   4  15   2      324.19      300.45      8.78 o 
   5  15   2       85.33       91.85      6.04 o 
  -5  16   2       10.90        9.09      3.69 o 
  -4  16   2        5.05       -0.51      2.60 o 
  -3  16   2       96.48       83.01      5.40 o 
  -2  16   2       27.00       26.89      3.82 o 
  -1  16   2      532.89      534.67     10.93 o 
   0  16   2      112.95      122.76      5.78 o 
   1  16   2      246.57      246.11      6.82 o 
   2  16   2      327.83      329.37      8.20 o 
   3  16   2      346.44      325.36      8.66 o 
   4  16   2       25.73       26.03      3.73 o 
   5  16   2       58.78       58.82      5.34 o 
  -5  17   2       48.82       43.84      5.30 o 
  -4  17   2      427.72      412.87     14.68 o 
  -3  17   2       56.55       66.92      6.70 o 
  -2  17   2     1416.59     1367.56     19.84 o 
  -1  17   2       24.96       30.05      4.88 o 
   0  17   2      182.01      196.72      6.14 o 
   1  17   2        1.96        4.26      2.96 o 
   2  17   2       27.68       30.36      3.56 o 
   3  17   2       41.21       41.68      4.76 o 
   4  17   2      398.60      411.11     10.60 o 
  -4  18   2       38.30       34.20      4.77 o 
  -3  18   2        7.20       12.88      3.42 o 
  -2  18   2       36.89       40.86      5.11 o 
  -1  18   2      513.87      535.16     17.42 o 
   0  18   2       49.06       54.10      3.88 o 
   1  18   2      761.62      794.29     13.04 o 
   2  18   2       68.33       64.40      4.63 o 
   3  18   2      701.57      699.53     13.39 o 
   4  18   2        2.30        0.23      2.80 o 
  -4  19   2      178.59      173.34      8.81 o 
  -3  19   2       66.16       59.34      5.25 o 
  -2  19   2      232.55      226.65      8.17 o 
  -1  19   2       94.18       97.02      5.65 o 
   0  19   2       86.27       83.87      5.25 o 
   1  19   2       30.21       30.37      3.69 o 
   2  19   2       13.70       18.55      4.10 o 
   3  19   2       17.32       13.77      3.48 o 
   4  19   2       63.02       56.85      5.28 o 
  -4  20   2        6.23        3.86      3.48 o 
  -3  20   2        1.06       -0.75      2.87 o 
  -2  20   2      330.30      309.66      9.76 o 
  -1  20   2      215.52      219.72     10.02 o 
   0  20   2      438.00      428.02     13.52 o 
   1  20   2      735.41      726.95     13.15 o 
   2  20   2      264.84      269.71      8.55 o 
   3  20   2      354.78      353.57     10.99 o 
  -3  21   2      255.35      239.58      9.35 o 
  -2  21   2      200.14      199.76     14.49 o 
  -1  21   2      269.74      274.08     11.40 o 
   0  21   2      105.20      116.91      8.22 o 
   1  21   2        7.61       11.65      3.35 o 
   2  21   2        7.18        4.30      3.05 o 
   3  21   2       25.12       22.11      4.13 o 
  -3  22   2        6.39        3.41      3.32 o 
  -2  22   2       10.24       11.49      4.69 o 
  -1  22   2        1.54        1.92      5.11 o 
   0  22   2      663.46      668.72     28.93 o 
   1  22   2       26.29       25.21      6.36 o 
   2  22   2      352.24      349.44     10.16 o 
  -2  23   2       28.10       24.44      5.57 o 
  -1  23   2      135.93      147.56     13.03 o 
   0  23   2       20.77       16.18      5.08 o 
   1  23   2       69.88       65.26      7.15 o 
   2  23   2        3.90        0.79      3.15 o 
  -1  24   2        9.44       15.43      7.47 o 
   0  24   2       45.39       44.08      6.47 o 
   1  24   2        0.77        5.74      4.46 o 
  -7   0   3      287.48      299.44     17.17 o 
  -5   0   3      536.42      538.17     17.78 o 
  -3   0   3      781.84      755.35     13.02 o 
  -1   0   3      465.98      499.12      7.38 o 
   1   0   3     1797.95     1981.31     22.95 o 
   3   0   3     1851.00     1695.76     18.88 o 
   5   0   3     1357.66     1424.37     25.23 o 
  -7   1   3        0.52       -0.24      5.21 o 
  -6   1   3        5.95        0.06      2.52 o 
  -5   1   3       34.66       34.17      3.24 o 
  -4   1   3     1165.13     1131.82     13.17 o 
  -3   1   3      851.90      831.43     11.42 o 
  -2   1   3     4530.56     4429.36     31.01 o 
  -1   1   3      362.74      357.90      5.31 o 
   0   1   3     2756.28     2756.28     26.98 o 
   1   1   3      953.65      993.71      8.81 o 
   2   1   3      221.72      209.20      4.03 o 
   3   1   3      514.27      550.98      7.16 o 
   4   1   3      146.02      140.28      3.88 o 
   5   1   3       35.72       35.92      4.16 o 
   6   1   3      251.98      283.94     11.65 o 
  -7   2   3       34.46       39.60      6.18 o 
  -6   2   3      176.63      184.31      8.91 o 
  -5   2   3      323.49      318.70      7.44 o 
  -4   2   3      145.03      153.23      4.77 o 
  -3   2   3      333.03      333.41      6.07 o 
  -2   2   3      287.57      278.79      4.53 o 
  -1   2   3     6304.57     6163.62     40.32 o 
   0   2   3     1168.79     1239.25     11.82 o 
   1   2   3     4470.40     4663.69     31.43 o 
   2   2   3     1721.69     1800.24     15.18 o 
   3   2   3     1273.88     1198.59     11.48 o 
   4   2   3      438.29      448.16      7.49 o 
   5   2   3      206.18      205.75      6.54 o 
   6   2   3       61.64       78.53      7.21 o 
  -7   3   3        0.59        2.51      3.88 o 
  -6   3   3       10.38        8.63      5.92 o 
  -5   3   3       81.21       77.32      5.10 o 
  -4   3   3      421.00      387.93      8.45 o 
  -3   3   3     1917.99     1854.62     16.76 o 
  -2   3   3     2439.25     2299.45     18.11 o 
  -1   3   3     1311.47     1398.88     12.55 o 
   0   3   3      756.87      922.52      9.81 o 
   1   3   3       16.87       10.41      1.03 o 
   2   3   3      178.37      182.78      3.57 o 
   3   3   3      354.63      388.42      5.92 o 
   4   3   3      365.05      348.23      6.64 o 
   5   3   3      464.73      480.05      9.85 o 
   6   3   3       71.77       76.15      7.17 o 
  -7   4   3       54.52       62.46      5.88 o 
  -6   4   3      195.67      218.74     10.63 o 
  -5   4   3       61.13       64.94      9.20 o 
  -4   4   3     1108.88     1105.07     15.24 o 
  -3   4   3      656.06      639.39      8.45 o 
  -2   4   3       59.76       58.75      3.44 o 
  -1   4   3      214.18      222.40      3.52 o 
   0   4   3      376.23      409.19      7.05 o 
   1   4   3       61.27       55.32      1.89 o 
   2   4   3     4799.65     4596.19     38.83 o 
   3   4   3      370.79      353.00      5.58 o 
   4   4   3      796.98      770.28     10.18 o 
   5   4   3        0.78        0.67      2.14 o 
   6   4   3       29.60       33.33      5.30 o 
  -7   5   3        2.82        7.54      3.53 o 
  -6   5   3       10.97       10.02      3.41 o 
  -5   5   3      223.99      220.66     16.88 o 
  -4   5   3       68.12       53.17      3.22 o 
  -3   5   3     1539.51     1350.73     13.62 o 
  -2   5   3       28.26       43.26      2.11 o 
  -1   5   3     1066.13     1022.38      9.51 o 
   0   5   3      666.96      779.51      7.53 o 
   1   5   3     1939.83     1913.83     13.88 o 
   2   5   3     1367.47     1432.07     14.40 o 
   3   5   3      318.81      328.30      7.92 o 
   4   5   3       19.06       18.86      2.58 o 
   5   5   3      159.21      151.43      5.95 o 
   6   5   3        8.52        8.46      3.95 o 
  -7   6   3        0.44        4.31      3.55 o 
  -6   6   3      359.08      376.56     15.40 o 
  -5   6   3       62.66       64.70      4.71 o 
  -4   6   3      284.95      268.37      6.13 o 
  -3   6   3      530.63      554.17      7.96 o 
  -2   6   3      309.62      324.19      5.34 o 
  -1   6   3     1333.21     1373.14     12.13 o 
   0   6   3      343.75      354.75      4.81 o 
   1   6   3       55.99       60.79      2.21 o 
   2   6   3     2043.91     1937.88     17.89 o 
   3   6   3       48.39       49.47      3.14 o 
   4   6   3      737.81      733.85     11.53 o 
   5   6   3      120.05      106.59      5.25 o 
   6   6   3       74.63       75.37      6.13 o 
  -6   7   3        0.03        1.84      2.86 o 
  -5   7   3      432.45      444.02     13.40 o 
  -4   7   3      100.12      104.56      5.94 o 
  -3   7   3     1253.19     1144.81     12.53 o 
  -2   7   3      490.93      572.94      7.78 o 
  -1   7   3       56.68       36.21      1.66 o 
   0   7   3      348.45      332.73      4.50 o 
   1   7   3      477.62      443.26      5.29 o 
   2   7   3        1.81        0.84      1.40 o 
   3   7   3       92.76       91.40      4.03 o 
   4   7   3       19.75       14.25      2.62 o 
   5   7   3      242.95      245.50      8.71 o 
   6   7   3        2.59        2.54      2.98 o 
  -6   8   3      272.78      295.15     10.57 o 
  -5   8   3       15.04       18.46      3.58 o 
  -4   8   3      522.47      499.56     10.54 o 
  -3   8   3       96.09      105.77      3.78 o 
  -2   8   3      519.85      524.75      6.31 o 
  -1   8   3     1685.45     1833.98     14.14 o 
   0   8   3      148.11      128.41      2.98 o 
   1   8   3      756.40      773.99     12.39 o 
   2   8   3     5594.92     5672.59     42.44 o 
   3   8   3      469.65      481.46      8.71 o 
   4   8   3      569.30      546.62     11.50 o 
   5   8   3       40.60       43.87      4.14 o 
   6   8   3       41.83       49.82      4.75 o 
  -6   9   3      124.96      125.43     12.30 o 
  -5   9   3      249.34      248.07      8.38 o 
  -4   9   3       32.94       32.80      3.60 o 
  -3   9   3     1100.85     1083.02     12.48 o 
  -2   9   3     4758.88     4814.59     31.52 o 
  -1   9   3     5255.04     5471.58     34.96 o 
   0   9   3     1086.09     1023.33      9.68 o 
   1   9   3      958.95     1015.17     16.74 o 
   2   9   3       88.93       91.00      3.82 o 
   3   9   3        1.59        2.78      1.81 o 
   4   9   3       10.93        6.33      2.35 o 
   5   9   3       98.45       95.42      5.30 o 
   6   9   3      203.14      225.13      8.19 o 
  -6  10   3       93.99       91.59      6.44 o 
  -5  10   3      342.77      338.47      9.90 o 
  -4  10   3        8.42       14.12      5.75 o 
  -3  10   3      443.90      429.75     12.60 o 
  -2  10   3      644.73      663.89      9.02 o 
  -1  10   3      590.59      576.69      7.13 o 
   0  10   3     1123.73     1100.18     10.49 o 
   1  10   3     3867.46     4020.79     28.36 o 
   2  10   3       25.89       22.28      3.48 o 
   3  10   3      933.80      938.13     13.10 o 
   4  10   3      705.00      663.98     11.72 o 
   5  10   3      148.40      158.18      6.58 o 
   6  10   3        6.70        2.51      3.15 o 
  -6  11   3       27.50       33.76      4.79 o 
  -5  11   3        0.07       -3.53      2.35 o 
  -4  11   3     1365.56     1352.77     25.75 o 
  -3  11   3        6.61        7.96      2.33 o 
  -2  11   3     1577.84     1570.17     15.77 o 
  -1  11   3      678.26      643.61      8.22 o 
   0  11   3     5121.20     5261.86     35.00 o 
   1  11   3      486.21      555.37      8.90 o 
   2  11   3       81.91       83.24      3.93 o 
   3  11   3       69.64       65.57      3.95 o 
   4  11   3       30.73       25.82      3.32 o 
   5  11   3        2.29        4.30      2.66 o 
  -6  12   3        6.12        2.56      3.37 o 
  -5  12   3      161.94      164.94      7.52 o 
  -4  12   3       52.53       57.42      4.61 o 
  -3  12   3       50.66       45.67      3.77 o 
  -2  12   3      257.55      281.66      6.11 o 
  -1  12   3      317.06      311.30      6.46 o 
   0  12   3      125.74      118.76      3.61 o 
   1  12   3     1793.88     1721.77     20.52 o 
   2  12   3       35.45       34.00      2.99 o 
   3  12   3      877.79      868.97     13.11 o 
   4  12   3        1.04        3.15      2.37 o 
   5  12   3      325.21      311.59     13.29 o 
  -6  13   3       25.57       19.92      6.00 o 
  -5  13   3       58.08       47.31      7.12 o 
  -4  13   3      114.82      113.33      6.00 o 
  -3  13   3      275.56      258.20      7.79 o 
  -2  13   3     1732.07     1692.35     17.31 o 
  -1  13   3      194.48      183.30      5.16 o 
   0  13   3     1048.91      971.12     10.67 o 
   1  13   3       72.53       78.80      3.92 o 
   2  13   3       17.29       21.38      3.23 o 
   3  13   3        1.29        1.57      1.96 o 
   4  13   3        4.51        5.64      2.62 o 
   5  13   3       56.26       57.99      4.90 o 
  -5  14   3       89.98       94.36      6.25 o 
  -4  14   3       27.54       38.21      5.27 o 
  -3  14   3       51.99       49.58      4.19 o 
  -2  14   3        0.20       -0.85      1.91 o 
  -1  14   3       85.97       86.52      4.78 o 
   0  14   3      140.26      143.87      4.24 o 
   1  14   3     1125.33     1186.45     14.85 o 
   2  14   3      125.94      121.33      5.03 o 
   3  14   3      375.04      361.69      8.64 o 
   4  14   3      353.28      340.18      9.13 o 
   5  14   3      208.52      219.78      8.20 o 
  -5  15   3      119.30      110.15      6.92 o 
  -4  15   3       68.34       60.17      5.11 o 
  -3  15   3      309.92      308.76      8.88 o 
  -2  15   3      496.75      499.95     10.65 o 
  -1  15   3      962.60      924.80     14.22 o 
   0  15   3      861.16      870.69     12.19 o 
   1  15   3      117.55      112.73      4.82 o 
   2  15   3        2.40        4.37      2.27 o 
   3  15   3        0.98        0.30      2.07 o 
   4  15   3       14.44        9.46      3.15 o 
   5  15   3      107.43      100.64      6.25 o 
  -5  16   3        2.93        0.00      3.52 o 
  -4  16   3        0.63       -0.68      2.74 o 
  -3  16   3       78.98       67.52      5.05 o 
  -2  16   3        0.64        4.89      2.51 o 
  -1  16   3       64.63       59.07      4.00 o 
   0  16   3      437.04      434.66      9.61 o 
   1  16   3       99.40      107.41      4.87 o 
   2  16   3      827.60      819.64     13.17 o 
   3  16   3      128.76      126.74      5.93 o 
   4  16   3      293.11      293.89      9.20 o 
  -5  17   3      122.31      106.10      7.09 o 
  -4  17   3        5.87       16.48      3.84 o 
  -3  17   3      806.07      826.23     15.56 o 
  -2  17   3       35.95       43.16      4.42 o 
  -1  17   3      820.11      806.37     13.98 o 
   0  17   3       22.35       26.23      4.78 o 
   1  17   3      449.92      459.49     12.43 o 
   2  17   3       29.62       33.94      3.68 o 
   3  17   3       53.10       48.10      4.36 o 
   4  17   3        1.88       -0.96      2.80 o 
  -4  18   3       66.78       68.07      9.16 o 
  -3  18   3       32.00       27.15      4.06 o 
  -2  18   3        4.20        6.81      2.94 o 
  -1  18   3       37.71       44.55      5.67 o 
   0  18   3      483.98      488.95      9.77 o 
   1  18   3       26.31       16.22      3.03 o 
   2  18   3      370.60      353.84      9.13 o 
   3  18   3        0.68        4.10      2.84 o 
   4  18   3      297.52      302.68      9.51 o 
  -4  19   3       24.71       30.04      4.78 o 
  -3  19   3      291.12      308.49      9.78 o 
  -2  19   3      366.11      347.84     16.26 o 
  -1  19   3      716.53      737.18     18.67 o 
   0  19   3       44.90       47.80      4.44 o 
   1  19   3      375.40      387.45     10.45 o 
   2  19   3       25.94       29.01      3.83 o 
   3  19   3      128.46      122.16      6.40 o 
   4  19   3        1.02       -3.49      2.80 o 
  -4  20   3       33.79       37.03      5.14 o 
  -3  20   3       14.64       20.05      4.12 o 
  -2  20   3        4.81        4.54      4.17 o 
  -1  20   3      178.60      184.71      9.30 o 
   0  20   3      328.92      337.26      9.80 o 
   1  20   3       98.79      100.00      5.55 o 
   2  20   3      690.77      691.42     13.46 o 
   3  20   3       97.95      102.01      6.23 o 
  -3  21   3      107.65      102.97     14.58 o 
  -2  21   3      442.68      425.71     11.67 o 
  -1  21   3       58.42       61.62      6.45 o 
   0  21   3      216.80      223.24     24.78 o 
   1  21   3      139.31      148.29      6.67 o 
   2  21   3      154.67      152.61      7.01 o 
   3  21   3       24.34       29.06      4.47 o 
  -3  22   3        9.32       12.72      4.93 o 
  -2  22   3        0.14        2.06      6.35 o 
  -1  22   3      334.77      336.83     12.87 o 
   0  22   3       48.32       56.11      6.59 o 
   1  22   3      535.27      508.27     15.77 o 
   2  22   3        0.48       -2.30      3.39 o 
  -2  23   3      315.91      282.74     18.89 o 
  -1  23   3        0.47        1.00      6.25 o 
   0  23   3      154.83      143.70     14.04 o 
   1  23   3        0.12        4.56      4.36 o 
   0  24   3      114.28      114.59     13.32 o 
  -6   0   4       56.55       54.53     13.51 o 
  -4   0   4     1731.65     1660.22     23.92 o 
  -2   0   4      651.89      672.10     29.21 o 
   0   0   4     3434.62     3453.29     51.16 o 
   2   0   4     4938.38     5115.01     50.84 o 
   4   0   4     4341.69     4265.77     40.60 o 
   6   0   4      150.68      174.10     13.82 o 
  -7   1   4       13.47        9.73      4.49 o 
  -6   1   4       10.76       11.47      2.78 o 
  -5   1   4        4.23        5.94      2.13 o 
  -4   1   4        7.78       12.19      2.88 o 
  -3   1   4     5010.60     4984.90     36.32 o 
  -2   1   4       15.15       13.37      1.45 o 
  -1   1   4     1504.68     1381.86     11.24 o 
   0   1   4     1264.97     1298.52     13.46 o 
   1   1   4     4385.36     4421.54     30.43 o 
   2   1   4       23.50       20.93      2.27 o 
   3   1   4      160.23      159.90      4.40 o 
   4   1   4      234.57      231.82      5.67 o 
   5   1   4      144.96      154.59      6.82 o 
   6   1   4        1.92        3.25      3.65 o 
  -7   2   4       46.02       51.11      6.53 o 
  -6   2   4      166.99      167.13      7.11 o 
  -5   2   4       43.64       43.39      3.40 o 
  -4   2   4      571.71      587.27      9.08 o 
  -3   2   4       83.33       77.59      3.13 o 
  -2   2   4      975.14     1009.23     10.03 o 
  -1   2   4     1013.78     1103.14     12.35 o 
   0   2   4        6.70        2.02      0.96 o 
   1   2   4     1896.98     1992.83     19.51 o 
   2   2   4     1205.58     1211.66     11.78 o 
   3   2   4     1078.72     1061.33     10.92 o 
   4   2   4       62.55       62.30      3.34 o 
   5   2   4      671.56      687.08     16.03 o 
   6   2   4      128.14      154.09     17.17 o 
  -7   3   4        1.25       -0.95      3.77 o 
  -6   3   4        1.27        5.03      2.71 o 
  -5   3   4      190.62      179.79      5.84 o 
  -4   3   4      647.08      637.89      9.55 o 
  -3   3   4      367.20      345.09      6.14 o 
  -2   3   4     1919.99     1830.56     20.59 o 
  -1   3   4     2527.35     2595.00     23.08 o 
   0   3   4      395.25      420.65      6.51 o 
   1   3   4      437.78      402.87      5.24 o 
   2   3   4        1.20        7.25      1.37 o 
   3   3   4       58.48       65.36      2.81 o 
   4   3   4      125.66      135.44      5.05 o 
   5   3   4       86.93       89.20      4.84 o 
   6   3   4       67.63       65.79      6.91 o 
  -7   4   4       59.94       59.38      5.77 o 
  -6   4   4       56.46       58.24      5.01 o 
  -5   4   4     1085.80     1142.06     14.76 o 
  -4   4   4      159.79      157.48      4.91 o 
  -3   4   4      505.57      493.59      7.46 o 
  -2   4   4      163.32      167.79      3.75 o 
  -1   4   4       11.19       15.98      1.14 o 
   0   4   4     1585.69     1553.68     15.45 o 
   1   4   4       81.72       73.82      3.57 o 
   2   4   4       38.12       63.38      2.58 o 
   3   4   4     2575.61     2556.37     23.21 o 
   4   4   4      322.52      343.34      7.74 o 
   5   4   4       33.86       46.55      5.06 o 
   6   4   4       26.95       22.72      6.12 o 
  -7   5   4        8.92       11.36      3.94 o 
  -6   5   4       10.85        6.31      3.14 o 
  -5   5   4       25.18       30.29      3.82 o 
  -4   5   4      488.95      447.39     13.55 o 
  -3   5   4      111.61      103.30      3.66 o 
  -2   5   4     3878.20     3770.09     27.96 o 
  -1   5   4     1574.99     1737.50     14.29 o 
   0   5   4     1086.54      996.38     10.44 o 
   1   5   4     2042.32     2132.87     18.95 o 
   2   5   4     1293.14     1290.59     11.38 o 
   3   5   4      103.73      124.78      4.48 o 
   4   5   4      465.34      434.13      8.73 o 
   5   5   4       71.28       75.84      5.99 o 
   6   5   4       65.71       68.76      6.87 o 
  -6   6   4       20.85       21.67      4.85 o 
  -5   6   4      163.50      152.33     12.19 o 
  -4   6   4       28.89       29.47      2.78 o 
  -3   6   4      788.42      762.12     10.93 o 
  -2   6   4       24.38       40.58      2.23 o 
  -1   6   4      743.33      786.91      8.41 o 
   0   6   4      226.46      247.76      4.05 o 
   1   6   4      818.27      777.06      8.31 o 
   2   6   4      176.40      180.06      3.63 o 
   3   6   4     2750.88     2667.34     24.45 o 
   4   6   4        3.72        6.90      2.19 o 
   5   6   4      469.28      480.38     10.34 o 
   6   6   4        0.33        0.52      3.00 o 
  -6   7   4       17.63       13.40      3.64 o 
  -5   7   4      114.01      113.17      5.91 o 
  -4   7   4       26.64       32.65      2.83 o 
  -3   7   4       18.57       18.30      2.09 o 
  -2   7   4      232.02      197.55      4.48 o 
  -1   7   4        0.93        3.02      1.94 o 
   0   7   4     2422.86     2400.56     18.98 o 
   1   7   4      117.36      106.80      2.75 o 
   2   7   4      359.95      324.25      6.30 o 
   3   7   4        1.88        2.38      1.85 o 
   4   7   4        4.88        6.98      2.24 o 
   5   7   4        2.24        2.15      2.46 o 
   6   7   4       87.76       79.32      7.36 o 
  -6   8   4       22.18       32.05      4.46 o 
  -5   8   4      997.10      988.57     17.80 o 
  -4   8   4        5.50        6.64      2.48 o 
  -3   8   4      160.40      157.99      4.60 o 
  -2   8   4      419.54      469.54      7.14 o 
  -1   8   4     1003.48     1131.97     11.46 o 
   0   8   4     1392.94     1432.98     12.01 o 
   1   8   4      702.30      733.34      7.78 o 
   2   8   4     1409.34     1426.47     15.33 o 
   3   8   4      582.62      577.22      9.69 o 
   4   8   4      224.43      209.09      6.51 o 
   5   8   4      213.15      206.10      7.15 o 
   6   8   4       61.67       68.05      5.33 o 
  -6   9   4       17.95       19.69      4.10 o 
  -5   9   4       53.21       61.13      4.91 o 
  -4   9   4     1114.10     1118.44     16.74 o 
  -3   9   4      163.43      144.11      4.52 o 
  -2   9   4     3605.31     3577.17     24.93 o 
  -1   9   4     5674.18     5661.99     36.32 o 
   0   9   4     4551.12     4662.02     30.76 o 
   1   9   4      743.24      708.99      7.84 o 
   2   9   4      208.50      202.25      5.41 o 
   3   9   4       43.25       40.74      3.19 o 
   4   9   4        6.13       -0.76      1.93 o 
   5   9   4       54.52       58.25      4.54 o 
   6   9   4       36.46       39.48      4.73 o 
  -6  10   4      232.94      256.19      9.56 o 
  -5  10   4      153.69      144.13      6.82 o 
  -4  10   4      964.24      929.38     15.31 o 
  -3  10   4      282.49      282.40      6.27 o 
  -2  10   4       38.14       33.40      2.54 o 
  -1  10   4      454.41      471.95      6.44 o 
   0  10   4     1218.68     1268.93     13.98 o 
   1  10   4      106.63      103.00      3.14 o 
   2  10   4      648.90      654.73     10.06 o 
   3  10   4      173.64      156.80      5.43 o 
   4  10   4      349.57      360.71      9.70 o 
   5  10   4       99.34       86.00      5.28 o 
  -6  11   4       33.61       35.02      4.99 o 
  -5  11   4       55.18       63.50      9.84 o 
  -4  11   4        4.24        3.88      2.61 o 
  -3  11   4     1532.37     1435.04     18.75 o 
  -2  11   4      119.37      123.94      4.19 o 
  -1  11   4     4577.26     4533.50     35.73 o 
   0  11   4      217.48      200.37      4.35 o 
   1  11   4     1806.76     1791.90     29.03 o 
   2  11   4       65.30       77.25      3.84 o 
   3  11   4      273.58      281.76      8.05 o 
   4  11   4       50.58       53.62      4.21 o 
   5  11   4        3.07        2.64      2.81 o 
  -6  12   4      124.32      137.93      7.71 o 
  -5  12   4        2.79        5.86      3.14 o 
  -4  12   4       88.17       86.30      5.28 o 
  -3  12   4      443.83      434.88      9.76 o 
  -2  12   4      389.08      390.01      7.37 o 
  -1  12   4      364.29      380.36      6.22 o 
   0  12   4      574.74      586.19      7.80 o 
   1  12   4        2.95        7.59      1.93 o 
   2  12   4      512.09      518.14      9.33 o 
   3  12   4        9.66        8.82      2.39 o 
   4  12   4      743.59      718.42     12.90 o 
   5  12   4        0.38        1.78      2.68 o 
  -6  13   4        6.65        9.46      3.89 o 
  -5  13   4       56.74       61.97      7.62 o 
  -4  13   4       63.50       65.04      5.92 o 
  -3  13   4       20.94       24.50      4.07 o 
  -2  13   4        2.29        5.39      1.88 o 
  -1  13   4     2982.81     2924.61     22.67 o 
   0  13   4      146.60      162.89      5.30 o 
   1  13   4      146.72      128.13      4.77 o 
   2  13   4      118.14      108.92      4.77 o 
   3  13   4      102.04      113.66      6.24 o 
   4  13   4       40.03       40.00      4.06 o 
   5  13   4        0.96       -3.49      2.78 o 
  -5  14   4       88.99       84.23      6.14 o 
  -4  14   4      189.89      210.79      9.01 o 
  -3  14   4       48.76       49.36      6.72 o 
  -2  14   4       90.79       89.12      4.05 o 
  -1  14   4       37.92       45.15      2.80 o 
   0  14   4      156.27      152.95      4.39 o 
   1  14   4      539.28      533.15      9.50 o 
   2  14   4      623.70      618.00     10.87 o 
   3  14   4      580.41      567.44     10.98 o 
   4  14   4      197.64      197.96     10.12 o 
   5  14   4      163.61      154.89      7.33 o 
  -5  15   4       25.79       27.75      4.60 o 
  -4  15   4      349.31      344.49     10.17 o 
  -3  15   4      720.78      699.05     25.33 o 
  -2  15   4      387.96      397.35     15.11 o 
  -1  15   4      767.60      787.12     11.29 o 
   0  15   4      477.04      499.31      9.09 o 
   1  15   4      134.84      123.95      5.06 o 
   2  15   4       94.75       94.27      4.83 o 
   3  15   4        1.86        0.13      2.10 o 
   4  15   4        2.45        2.21      2.61 o 
  -5  16   4      110.42      107.56      6.99 o 
  -4  16   4      112.00      111.86      6.52 o 
  -3  16   4      163.29      166.13      7.05 o 
  -2  16   4      136.35      147.95      6.15 o 
  -1  16   4       46.00       41.76      3.28 o 
   0  16   4        0.07        2.97      2.13 o 
   1  16   4      364.80      377.17      8.44 o 
   2  16   4       23.81       29.51      3.48 o 
   3  16   4      162.96      168.01      6.66 o 
   4  16   4       37.17       37.06      4.70 o 
  -5  17   4       17.22       22.66      5.90 o 
  -4  17   4      349.13      349.07     15.80 o 
  -3  17   4       87.61       81.73      6.37 o 
  -2  17   4      511.78      513.45     15.38 o 
  -1  17   4       43.54       40.97      3.41 o 
   0  17   4     1186.21     1210.66     15.79 o 
   1  17   4       86.91       85.31      4.67 o 
   2  17   4       36.05       39.53      3.83 o 
   3  17   4       10.59        6.14      2.86 o 
   4  17   4        0.19       -0.26      4.84 o 
  -4  18   4        0.46       -0.77      4.89 o 
  -3  18   4      108.83       97.44      7.97 o 
  -2  18   4        3.13        1.78      2.60 o 
  -1  18   4       11.98       15.45      3.82 o 
   0  18   4        0.23       -3.34      3.00 o 
   1  18   4      330.46      351.01      8.68 o 
   2  18   4       32.04       29.85      4.49 o 
   3  18   4      285.84      283.70     10.66 o 
   4  18   4        2.45       -4.51      3.35 o 
  -4  19   4       63.07       71.30      7.95 o 
  -3  19   4       51.73       46.24      6.49 o 
  -2  19   4      582.60      569.13     16.22 o 
  -1  19   4      115.62      115.02     11.45 o 
   0  19   4      616.56      639.96     17.03 o 
   1  19   4      140.85      133.87      7.32 o 
   2  19   4      769.04      760.58     27.42 o 
   3  19   4       33.75       26.87      5.65 o 
  -4  20   4        0.85        1.53      4.61 o 
  -3  20   4       84.17       97.37      8.39 o 
  -2  20   4        5.76        0.52      3.81 o 
  -1  20   4      155.66      143.89     12.79 o 
   0  20   4       90.11       84.37      7.44 o 
   1  20   4      104.76      113.51     14.28 o 
   2  20   4      224.25      217.85     12.73 o 
   3  20   4      322.63      322.49     14.74 o 
  -3  21   4       46.58       43.04      6.74 o 
  -2  21   4      116.39      115.06     12.54 o 
  -1  21   4      685.35      708.84     27.49 o 
   0  21   4      120.39      133.71      8.97 o 
   1  21   4      178.64      191.08      8.85 o 
   2  21   4       27.47       25.47      5.18 o 
  -2  22   4        6.56        5.79      6.22 o 
  -1  22   4        6.33       -3.35      5.07 o 
   0  22   4      224.37      195.62     15.73 o 
   1  22   4       24.68       32.09      6.15 o 
   2  22   4       42.13       42.15      5.89 o 
  -1  23   4      206.98      220.54     16.51 o 
   0  23   4        3.08        3.13      5.94 o 
   1  23   4      252.02      266.25     23.08 o 
  -7   0   5      135.45      115.74     11.98 o 
  -5   0   5      201.60      215.51      8.65 o 
  -3   0   5     1505.66     1503.10     20.88 o 
  -1   0   5      617.79      615.39     17.40 o 
   1   0   5     3968.78     4450.35     44.10 o 
   3   0   5     1592.97     1643.70     22.96 o 
   5   0   5      787.87      802.57     18.82 o 
  -7   1   5        1.05        0.91      3.61 o 
  -6   1   5       23.83       17.36      4.80 o 
  -5   1   5        0.01       -2.93      1.95 o 
  -4   1   5      652.98      647.24      9.69 o 
  -3   1   5      108.26      100.98      3.59 o 
  -2   1   5     3483.41     3523.80     26.13 o 
  -1   1   5      106.01      127.54      2.69 o 
   0   1   5     5871.83     5948.67     56.05 o 
   1   1   5     2452.05     2680.17     20.39 o 
   2   1   5     2800.52     2734.61     21.93 o 
   3   1   5       39.70       46.47      3.16 o 
   4   1   5      129.91      132.37      6.71 o 
   5   1   5        1.07       -1.24      2.35 o 
   6   1   5       20.81       13.26      7.77 o 
  -7   2   5       40.61       32.06      4.63 o 
  -6   2   5       31.57       31.86      3.51 o 
  -5   2   5      378.95      389.55      8.88 o 
  -4   2   5      750.52      742.85     10.52 o 
  -3   2   5     1006.92      969.94     11.12 o 
  -2   2   5     1179.00     1205.33     11.57 o 
  -1   2   5      167.42      164.70      4.87 o 
   0   2   5       50.29       55.97      2.53 o 
   1   2   5        6.86        3.00      1.47 o 
   2   2   5     1098.45     1130.04     11.65 o 
   3   2   5      826.73      784.77     10.19 o 
   4   2   5     1091.06     1110.97     14.50 o 
   5   2   5      172.78      199.52      8.96 o 
   6   2   5       45.49       59.38      9.15 o 
  -7   3   5        3.38        1.85      3.26 o 
  -6   3   5        1.06       -2.40      2.56 o 
  -5   3   5        2.88        1.91      2.58 o 
  -4   3   5       72.41       80.51      3.78 o 
  -3   3   5     1621.81     1627.65     16.02 o 
  -2   3   5     3767.01     3893.85     28.65 o 
  -1   3   5     2003.73     2174.22     20.73 o 
   0   3   5      727.30      667.73      8.93 o 
   1   3   5      467.45      397.72      6.37 o 
   2   3   5     2733.77     2736.10     22.77 o 
   3   3   5      817.70      784.52      9.39 o 
   4   3   5       23.95       22.04      2.86 o 
   5   3   5        3.86       -0.51      2.36 o 
   6   3   5       17.05        8.01     11.20 o 
  -7   4   5       36.75       35.84      5.01 o 
  -6   4   5      178.34      174.29      7.57 o 
  -5   4   5        5.03       11.15      2.51 o 
  -4   4   5      537.02      514.17      9.99 o 
  -3   4   5      394.16      372.23      6.57 o 
  -2   4   5        1.91        5.45      1.32 o 
  -1   4   5      213.28      258.39      5.68 o 
   0   4   5       35.09       43.37      2.51 o 
   1   4   5       46.07       58.98      2.30 o 
   2   4   5     1487.15     1482.28     14.07 o 
   3   4   5      229.49      213.21      5.78 o 
   4   4   5      348.22      350.44      7.99 o 
   5   4   5       94.01       93.65      5.06 o 
   6   4   5      117.84      140.27     12.62 o 
  -6   5   5       47.81       42.81      8.13 o 
  -5   5   5      252.36      244.82      6.70 o 
  -4   5   5       36.31       37.69      2.99 o 
  -3   5   5      358.63      316.65      6.27 o 
  -2   5   5      117.54      148.40      3.69 o 
  -1   5   5     3398.41     3486.55     30.94 o 
   0   5   5      478.64      513.28      8.12 o 
   1   5   5     3103.88     2985.30     22.70 o 
   2   5   5       46.35       51.92      2.47 o 
   3   5   5       18.21       22.13      2.58 o 
   4   5   5      108.10      104.32      4.71 o 
   5   5   5        0.55       -1.51      2.04 o 
   6   5   5        0.54        2.65      3.34 o 
  -6   6   5      419.39      415.33     11.22 o 
  -5   6   5      145.67      154.33      7.74 o 
  -4   6   5      242.16      240.18      6.08 o 
  -3   6   5        2.63        2.04      1.57 o 
  -2   6   5     2237.97     2132.76     18.24 o 
  -1   6   5     1948.86     2183.22     17.65 o 
   0   6   5       10.44        9.04      1.19 o 
   1   6   5        4.28        6.37      1.73 o 
   2   6   5     1045.37      994.09      9.98 o 
   3   6   5      143.18      154.64      5.20 o 
   4   6   5     1194.04     1248.89     16.19 o 
   5   6   5       18.18       18.30      3.26 o 
   6   6   5      165.32      190.70     11.51 o 
  -6   7   5        3.44       -0.36      2.92 o 
  -5   7   5       36.64       33.84      7.90 o 
  -4   7   5       56.83       55.15      3.48 o 
  -3   7   5      291.24      262.11      5.83 o 
  -2   7   5      846.61      790.50      9.51 o 
  -1   7   5     3873.39     3913.04     52.12 o 
   0   7   5      192.84      181.97      6.33 o 
   1   7   5     2398.30     2286.99     18.83 o 
   2   7   5      179.02      169.73      6.58 o 
   3   7   5      568.38      570.98      9.65 o 
   4   7   5        1.89        1.49      2.82 o 
   5   7   5       91.72       85.28      5.10 o 
  -6   8   5      191.45      226.42      8.72 o 
  -5   8   5       35.27       37.65      4.11 o 
  -4   8   5     1391.24     1372.15     15.91 o 
  -3   8   5      207.61      194.26      5.13 o 
  -2   8   5       58.92       53.13      2.73 o 
  -1   8   5      684.74      744.34      8.79 o 
   0   8   5      392.92      441.02      6.29 o 
   1   8   5        4.75        4.06      1.20 o 
   2   8   5      257.42      231.19      5.64 o 
   3   8   5      301.88      301.85      7.08 o 
   4   8   5      607.87      613.05     19.34 o 
   5   8   5       99.60       93.48      5.39 o 
  -6   9   5        8.52        9.14      4.13 o 
  -5   9   5       68.98       66.91      5.03 o 
  -4   9   5       24.00       20.94      3.27 o 
  -3   9   5      683.41      651.23     15.99 o 
  -2   9   5     1739.11     1767.72     16.88 o 
  -1   9   5     1771.02     1844.66     21.88 o 
   0   9   5     2439.92     2362.11     18.08 o 
   1   9   5      907.90      922.68      9.55 o 
   2   9   5      434.27      417.94      7.80 o 
   3   9   5       39.99       44.50      4.18 o 
   4   9   5       39.65       50.29      4.23 o 
   5   9   5       20.68       13.29      3.42 o 
  -6  10   5       94.89       86.78      7.85 o 
  -5  10   5      273.12      263.74      8.85 o 
  -4  10   5       40.96       45.32      4.05 o 
  -3  10   5      123.51      126.78      4.61 o 
  -2  10   5     1042.90     1042.62     15.51 o 
  -1  10   5      124.02      137.82      3.82 o 
   0  10   5      269.26      291.77      5.55 o 
   1  10   5      716.64      719.02     13.10 o 
   2  10   5      180.79      172.11      5.29 o 
   3  10   5      287.41      327.63     10.84 o 
   4  10   5        1.16        1.02      2.11 o 
   5  10   5      319.62      316.26      9.05 o 
  -6  11   5       14.78       15.34      4.16 o 
  -5  11   5        1.90       -2.80      2.67 o 
  -4  11   5      185.74      177.70      6.90 o 
  -3  11   5        4.79        2.87      1.96 o 
  -2  11   5     1906.44     1921.79     18.63 o 
  -1  11   5        0.27        0.13      1.32 o 
   0  11   5     3918.07     3856.42     27.37 o 
   1  11   5      163.28      155.09      4.85 o 
   2  11   5      802.76      807.33     11.77 o 
   3  11   5       34.80       27.87      3.14 o 
   4  11   5      221.39      214.25      8.85 o 
   5  11   5       28.46       22.71      3.81 o 
  -6  12   5       34.79       24.94      4.57 o 
  -5  12   5      394.73      389.98     11.03 o 
  -4  12   5       31.15       40.65      4.22 o 
  -3  12   5     1562.83     1518.79     20.74 o 
  -2  12   5       29.46       33.98      2.82 o 
  -1  12   5      259.13      275.55      5.39 o 
   0  12   5      284.00      284.43      5.44 o 
   1  12   5       13.08       13.94      2.31 o 
   2  12   5        0.75        0.62      1.85 o 
   3  12   5      360.49      361.13      8.50 o 
   4  12   5       14.36       19.88      3.29 o 
   5  12   5      379.82      395.86     16.60 o 
  -5  13   5        5.91       -0.35      2.88 o 
  -4  13   5        8.54       14.97      3.42 o 
  -3  13   5       70.34       88.65      4.99 o 
  -2  13   5      527.14      485.26      9.29 o 
  -1  13   5       34.10       34.42      2.48 o 
   0  13   5      901.62      875.74     10.24 o 
   1  13   5      671.13      676.31     10.58 o 
   2  13   5      267.73      281.58      8.77 o 
   3  13   5        1.03        0.15      2.02 o 
   4  13   5      136.62      116.25      7.20 o 
   5  13   5        4.38       11.90      4.23 o 
  -5  14   5      169.66      183.06     19.58 o 
  -4  14   5      345.52      337.28     12.65 o 
  -3  14   5       14.76       13.34      6.27 o 
  -2  14   5       36.42       33.18      3.88 o 
  -1  14   5      120.91      115.81      5.47 o 
   0  14   5       25.87       28.23      3.56 o 
   1  14   5      718.98      729.90     14.07 o 
   2  14   5      574.69      519.02     12.33 o 
   3  14   5       82.82       92.12      7.06 o 
   4  14   5      138.03      155.48      8.29 o 
  -5  15   5        0.11        1.02      7.40 o 
  -4  15   5      103.92       94.91      7.92 o 
  -3  15   5      211.23      230.07     15.95 o 
  -2  15   5       67.87       71.57      4.83 o 
  -1  15   5       41.89       49.35      4.90 o 
   0  15   5      466.08      446.79     12.35 o 
   1  15   5      156.47      157.92      6.88 o 
   2  15   5       23.87       16.37      3.58 o 
   3  15   5       53.18       53.42      5.45 o 
   4  15   5       15.76       28.83      4.85 o 
  -5  16   5       39.78       37.42      9.21 o 
  -4  16   5      124.79      137.45     13.07 o 
  -3  16   5      375.81      353.49     12.81 o 
  -2  16   5      120.83      113.18      7.30 o 
  -1  16   5       14.00       19.14      3.27 o 
   0  16   5       20.41       19.51      3.54 o 
   1  16   5      126.90      117.34      6.36 o 
   2  16   5      433.17      408.43     11.56 o 
   3  16   5        0.91        5.84      3.26 o 
   4  16   5      135.74      152.43     11.26 o 
  -4  17   5       31.08       22.94      5.58 o 
  -3  17   5      292.63      306.17     13.20 o 
  -2  17   5      152.91      141.44      8.25 o 
  -1  17   5      254.18      290.55     10.83 o 
   0  17   5       25.41       25.28      3.78 o 
   1  17   5      861.18      867.05     16.70 o 
   2  17   5      224.15      212.97     11.12 o 
   3  17   5       22.01       23.81      4.44 o 
   4  17   5        7.78        6.70      4.24 o 
  -4  18   5      263.84      253.16     12.41 o 
  -3  18   5        8.61        8.46      5.94 o 
  -2  18   5      329.16      344.58     16.70 o 
  -1  18   5        0.07       -2.10      2.79 o 
   0  18   5       19.37       20.07      4.11 o 
   1  18   5       35.71       32.09      4.62 o 
   2  18   5      100.28       91.69      6.55 o 
   3  18   5       37.56       36.55      6.11 o 
  -4  19   5       25.21       28.86      6.21 o 
  -3  19   5       64.59       63.75      7.11 o 
  -2  19   5       64.73       81.81      7.37 o 
  -1  19   5      678.67      677.79     25.58 o 
   0  19   5       94.75       94.28     11.84 o 
   1  19   5      423.96      448.97     12.61 o 
   2  19   5       95.73       94.07     13.45 o 
   3  19   5      115.99       98.44     11.47 o 
  -3  20   5       26.69       39.94      9.93 o 
  -2  20   5       42.95       45.19      8.94 o 
  -1  20   5       44.65       56.79      9.32 o 
   0  20   5       17.11       24.97      5.09 o 
   1  20   5       37.63       30.01      4.87 o 
   2  20   5      126.52      121.89      9.43 o 
  -3  21   5       23.70       30.63      6.05 o 
  -2  21   5      122.97      113.96     12.48 o 
  -1  21   5       78.38       70.05     10.57 o 
   0  21   5      336.71      380.60     14.10 o 
   1  21   5      219.77      222.36      9.69 o 
   2  21   5      117.66      104.75      7.62 o 
  -2  22   5        1.76        0.88      5.41 o 
  -1  22   5        6.22        9.38      6.13 o 
   0  22   5        8.61       20.73      8.04 o 
   1  22   5       10.82        8.72      4.57 o 
  -1  23   5        8.13        5.29      6.44 o 
   0  23   5      153.08      168.35     15.64 o 
  -6   0   6       34.83       29.57      5.21 o 
  -4   0   6     1444.49     1403.54     22.00 o 
  -2   0   6     3940.71     3876.90     40.56 o 
   0   0   6     1313.43     1400.90     28.46 o 
   2   0   6        5.98        9.66      3.96 o 
   4   0   6      962.82     1026.08     26.93 o 
  -7   1   6       55.72       58.97      7.99 o 
  -6   1   6      174.24      176.38      6.34 o 
  -5   1   6       17.06       15.02      2.57 o 
  -4   1   6       31.54       34.45      2.93 o 
  -3   1   6      888.03      927.51     11.01 o 
  -2   1   6      361.82      410.68      6.06 o 
  -1   1   6     3894.46     3855.08     27.44 o 
   0   1   6      918.30      919.05      9.19 o 
   1   1   6     4708.71     4600.27     34.04 o 
   2   1   6      455.59      484.80      7.22 o 
   3   1   6     2077.60     2049.10     19.36 o 
   4   1   6       13.39        7.53      3.99 o 
   5   1   6       51.74       44.01      5.64 o 
  -7   2   6       18.38       17.78      4.15 o 
  -6   2   6      249.87      238.65      7.30 o 
  -5   2   6      392.67      376.45      9.47 o 
  -4   2   6      512.63      526.73      8.72 o 
  -3   2   6      771.29      766.18      9.81 o 
  -2   2   6     1709.61     1624.88     14.57 o 
  -1   2   6      833.75      833.61     14.13 o 
   0   2   6     1041.36     1069.57     12.45 o 
   1   2   6      631.56      702.27      8.07 o 
   2   2   6      345.95      348.22      6.08 o 
   3   2   6      751.34      770.79     10.47 o 
   4   2   6       20.75       22.54      2.91 o 
   5   2   6       86.05       96.68      5.88 o 
  -6   3   6       64.51       59.32      6.38 o 
  -5   3   6      107.72      101.20      4.68 o 
  -4   3   6       47.08       44.04      3.13 o 
  -3   3   6      860.03      874.76     10.67 o 
  -2   3   6     1759.13     1818.18     15.94 o 
  -1   3   6     2252.19     2298.18     22.29 o 
   0   3   6     3361.89     3455.90     30.40 o 
   1   3   6     3073.17     3122.00     23.77 o 
   2   3   6     1529.98     1547.90     14.93 o 
   3   3   6      131.82      135.22      6.21 o 
   4   3   6      577.14      572.17     10.30 o 
   5   3   6        0.47        0.12      2.69 o 
  -6   4   6        9.46        6.52      4.01 o 
  -5   4   6      283.27      289.12      7.24 o 
  -4   4   6       19.07       17.96      2.52 o 
  -3   4   6     1341.37     1306.10     13.86 o 
  -2   4   6      117.05      106.82      3.22 o 
  -1   4   6     1353.28     1335.40     17.09 o 
   0   4   6       24.94       25.40      2.30 o 
   1   4   6      100.83      126.16      3.27 o 
   2   4   6       44.58       45.68      2.61 o 
   3   4   6       34.38       46.49      3.74 o 
   4   4   6      190.90      203.96      6.34 o 
   5   4   6      270.60      284.61      9.40 o 
  -6   5   6       17.17       17.61      3.74 o 
  -5   5   6      216.45      216.88      6.39 o 
  -4   5   6       31.52       24.98      2.69 o 
  -3   5   6        0.69       -0.24      1.46 o 
  -2   5   6      857.07      907.54     10.04 o 
  -1   5   6        0.33        4.35      4.00 o 
   0   5   6     1674.42     1588.06     17.39 o 
   1   5   6       88.89       63.05      2.54 o 
   2   5   6     1242.96     1141.52     12.14 o 
   3   5   6        6.06        5.05      2.02 o 
   4   5   6       65.08       65.95      4.22 o 
   5   5   6        2.37        0.71      2.37 o 
  -6   6   6        2.36        5.11      3.29 o 
  -5   6   6      301.78      317.10      7.71 o 
  -4   6   6        5.38        6.81      2.11 o 
  -3   6   6      892.29      830.59     13.58 o 
  -2   6   6       98.60      115.73      3.49 o 
  -1   6   6      301.48      273.50      6.53 o 
   0   6   6      167.40      185.99      5.30 o 
   1   6   6       17.20       17.53      1.72 o 
   2   6   6        2.19       -0.21      1.91 o 
   3   6   6     1762.80     1716.29     18.63 o 
   4   6   6        3.81        2.57      3.03 o 
   5   6   6      356.12      332.89     10.71 o 
  -6   7   6       61.73       62.25      5.44 o 
  -5   7   6       32.07       32.79      4.01 o 
  -4   7   6        0.04        1.32      2.40 o 
  -3   7   6        1.57        0.25      1.54 o 
  -2   7   6     1250.86     1270.88     12.97 o 
  -1   7   6      977.46      968.35     15.97 o 
   0   7   6     4726.46     4669.85     45.43 o 
   1   7   6       46.14       40.17      3.97 o 
   2   7   6      949.02      896.79     11.60 o 
   3   7   6       70.91       82.00      6.71 o 
   4   7   6       12.49       14.95      2.86 o 
   5   7   6        0.01        0.26      2.49 o 
  -6   8   6       65.51       61.16     11.02 o 
  -5   8   6      526.97      559.38     18.07 o 
  -4   8   6       10.34        5.50      2.16 o 
  -3   8   6      381.23      386.13     12.63 o 
  -2   8   6      386.49      374.75      8.46 o 
  -1   8   6     2090.11     2071.35     22.46 o 
   0   8   6      423.83      471.51      8.89 o 
   1   8   6        0.21       -0.86      1.60 o 
   2   8   6        8.58        8.49      2.03 o 
   3   8   6      322.77      343.28      7.79 o 
   4   8   6      543.07      529.70     17.04 o 
   5   8   6      166.63      181.90      8.61 o 
  -6   9   6        4.23        4.15      4.30 o 
  -5   9   6        9.52       13.78      4.24 o 
  -4   9   6       64.67       64.84      4.80 o 
  -3   9   6        5.80        7.66      2.56 o 
  -2   9   6      281.47      279.41     10.45 o 
  -1   9   6     4751.62     4800.80     42.81 o 
   0   9   6      850.43      829.81     12.52 o 
   1   9   6       98.32       92.29      4.85 o 
   2   9   6      517.69      480.28     13.57 o 
   3   9   6     1117.43     1132.16     30.65 o 
   4   9   6       92.06       93.54      7.69 o 
   5   9   6        6.71       10.36      4.00 o 
  -6  10   6       85.22      105.18      8.83 o 
  -5  10   6       70.13       65.24      6.82 o 
  -4  10   6      502.26      476.61     23.53 o 
  -3  10   6      254.40      257.67      7.79 o 
  -2  10   6      425.56      412.89      9.33 o 
  -1  10   6      181.97      175.49      6.05 o 
   0  10   6      112.73      105.43      4.18 o 
   1  10   6       94.94       90.85      4.98 o 
   2  10   6      106.90      106.16      5.60 o 
   3  10   6       21.14       21.27      3.65 o 
   4  10   6      286.97      313.26     10.42 o 
   5  10   6       27.03       31.67      5.11 o 
  -6  11   6        8.50        9.41      4.79 o 
  -5  11   6       68.32       82.32     11.40 o 
  -4  11   6       16.56       20.72      4.76 o 
  -3  11   6      736.53      740.46     13.41 o 
  -2  11   6       14.19        9.64      2.73 o 
  -1  11   6     1501.90     1468.90     16.25 o 
   0  11   6      222.28      213.31      5.67 o 
   1  11   6     2102.54     2055.29     25.13 o 
   2  11   6        1.28       -2.87      2.53 o 
   3  11   6      405.92      388.44     10.86 o 
   4  11   6       41.17       34.11      4.76 o 
   5  11   6       47.54       34.43      5.31 o 
  -6  12   6       35.04       31.67      8.62 o 
  -5  12   6        6.69       -1.57      3.68 o 
  -4  12   6     1051.67     1042.43     22.10 o 
  -3  12   6       58.49       54.16      4.56 o 
  -2  12   6      329.70      326.21      8.60 o 
  -1  12   6        1.56        2.45      1.96 o 
   0  12   6        0.25        1.90      1.88 o 
   1  12   6      373.64      357.44      9.45 o 
   2  12   6      487.94      482.55     16.25 o 
   3  12   6        4.79        5.10      2.95 o 
   4  12   6      276.18      264.30      9.99 o 
  -5  13   6       73.28       76.89      7.62 o 
  -4  13   6       13.64       13.49      4.31 o 
  -3  13   6        9.23        8.30      5.88 o 
  -2  13   6        6.03        2.36      2.34 o 
  -1  13   6      228.01      235.13      7.21 o 
   0  13   6      290.68      295.97      8.53 o 
   1  13   6      855.54      838.28     15.19 o 
   2  13   6      272.49      269.87      8.97 o 
   3  13   6      156.33      153.64      7.58 o 
   4  13   6       42.33       37.16      5.10 o 
  -5  14   6       63.01       55.29      7.11 o 
  -4  14   6      275.72      273.58     14.65 o 
  -3  14   6      210.12      208.63      9.66 o 
  -2  14   6        1.26        1.67      2.52 o 
  -1  14   6       94.27      100.37      5.30 o 
   0  14   6       43.96       47.22      4.77 o 
   1  14   6      524.89      500.86     11.82 o 
   2  14   6      149.16      149.31      7.31 o 
   3  14   6      171.26      161.21      7.85 o 
   4  14   6       74.58       72.56      6.50 o 
  -5  15   6        1.64       -0.71      4.03 o 
  -4  15   6        2.06        4.96      8.15 o 
  -3  15   6       92.51       75.34      6.69 o 
  -2  15   6        3.54        8.51      2.85 o 
  -1  15   6       65.26       83.93      5.15 o 
   0  15   6       21.15       30.94      3.89 o 
   1  15   6       47.22       47.97      4.65 o 
   2  15   6       85.39       80.34      5.86 o 
   3  15   6      110.75      134.98      7.69 o 
   4  15   6        5.70        6.65      3.67 o 
  -5  16   6      140.30      156.93     10.55 o 
  -4  16   6       80.55       83.12      7.93 o 
  -3  16   6      153.44      163.57      9.42 o 
  -2  16   6      313.92      323.47      9.29 o 
  -1  16   6       88.97      106.92     17.03 o 
   0  16   6        1.09       -0.11      2.40 o 
   1  16   6       13.36       14.56      3.51 o 
   2  16   6      146.50      147.29     10.27 o 
   3  16   6      163.87      149.21      8.08 o 
   4  16   6       84.76       74.92      6.98 o 
  -4  17   6      216.38      222.44     11.46 o 
  -3  17   6       35.74       40.50      5.99 o 
  -2  17   6       25.04       35.42      5.31 o 
  -1  17   6      251.61      240.43     23.77 o 
   0  17   6      587.43      619.27     13.74 o 
   1  17   6       14.00       10.26      3.41 o 
   2  17   6      500.87      516.17     13.59 o 
   3  17   6        7.35       10.32      3.67 o 
  -4  18   6        5.61        4.88      4.37 o 
  -3  18   6      255.01      228.37     11.18 o 
  -2  18   6        2.96       -2.33      3.39 o 
  -1  18   6      269.36      269.68     14.90 o 
   0  18   6       24.82       26.79      8.80 o 
   1  18   6       33.95       28.05      4.58 o 
   2  18   6       28.40       36.95      5.16 o 
   3  18   6      186.99      201.27      9.53 o 
  -3  19   6        9.89        9.00      6.21 o 
  -2  19   6      141.47      132.01     12.85 o 
  -1  19   6       79.26       87.33      7.44 o 
   0  19   6      203.47      212.51     10.52 o 
   1  19   6       91.87      102.88     14.47 o 
   2  19   6      195.97      183.71     11.63 o 
  -3  20   6       97.80      116.48     12.60 o 
  -2  20   6       12.39        7.10      6.00 o 
  -1  20   6       20.77       14.95      7.01 o 
   0  20   6        6.20        6.00      3.99 o 
   1  20   6        7.86        8.00      4.42 o 
   2  20   6      209.21      190.59     12.83 o 
  -2  21   6       41.14       53.76     10.29 o 
  -1  21   6       76.62       91.38     11.51 o 
   0  21   6      137.54      155.38     10.70 o 
   1  21   6      148.13      177.36      9.16 o 
  -1  22   6       29.42       21.99      7.82 o 
   0  22   6       11.75        9.63      5.43 o 
  -5   0   7      379.64      384.85     11.70 o 
  -3   0   7     4531.19     4510.74     48.71 o 
  -1   0   7     3725.05     3573.98     36.87 o 
   1   0   7       47.95       42.77      4.80 o 
   3   0   7        1.54        3.99      2.64 o 
   5   0   7      165.22      212.65     10.29 o 
  -6   1   7      165.96      167.46      6.41 o 
  -5   1   7       22.06       20.32      2.85 o 
  -4   1   7        3.12        7.45      2.16 o 
  -3   1   7       49.46       65.99      3.60 o 
  -2   1   7      345.35      344.41      7.23 o 
  -1   1   7       10.82       13.34      1.85 o 
   0   1   7     4654.43     4819.28     41.03 o 
   1   1   7      112.96      118.13      3.35 o 
   2   1   7     2790.89     2855.65     32.97 o 
   3   1   7        4.21        1.95      1.90 o 
   4   1   7      468.11      497.21     14.60 o 
   5   1   7       33.25       37.96      4.53 o 
  -6   2   7      144.68      137.37      8.68 o 
  -5   2   7      255.14      246.82      6.63 o 
  -4   2   7      576.73      593.26      9.55 o 
  -3   2   7      122.68      109.65      3.97 o 
  -2   2   7     1165.49     1172.25     14.80 o 
  -1   2   7     1163.48     1114.85     13.58 o 
   0   2   7        8.59        4.91      1.86 o 
   1   2   7        1.12       -0.28      1.43 o 
   2   2   7        1.31       -0.99      1.50 o 
   3   2   7        1.94        3.59      2.37 o 
   4   2   7        0.57        1.61      2.07 o 
   5   2   7      155.36      173.18      7.65 o 
  -6   3   7       13.90       11.61      3.61 o 
  -5   3   7       13.86       17.30      2.74 o 
  -4   3   7       44.06       41.33      3.13 o 
  -3   3   7        3.18        2.94      2.26 o 
  -2   3   7      667.36      662.56     10.66 o 
  -1   3   7      703.46      718.94     10.60 o 
   0   3   7     1135.37     1124.77     13.78 o 
   1   3   7     2095.68     2132.46     22.00 o 
   2   3   7      452.50      448.49      8.78 o 
   3   3   7      869.40      892.91     17.53 o 
   4   3   7      228.78      231.45      8.12 o 
   5   3   7       39.66       35.65      5.76 o 
  -6   4   7       83.93       75.85      7.04 o 
  -5   4   7       25.28       29.65      3.79 o 
  -4   4   7      521.31      525.50      9.03 o 
  -3   4   7      385.02      377.01      8.64 o 
  -2   4   7      924.31      854.03     12.60 o 
  -1   4   7      585.25      571.36      9.57 o 
   0   4   7     2128.61     2117.95     21.83 o 
   1   4   7      115.34      142.44      4.87 o 
   2   4   7       47.60       40.43      3.40 o 
   3   4   7        0.24       -1.43      3.21 o 
   4   4   7      174.12      187.23      7.49 o 
   5   4   7       43.63       45.47     10.04 o 
  -6   5   7       54.31       58.18      6.54 o 
  -5   5   7       13.75       19.55      3.56 o 
  -4   5   7        4.16        5.57      2.55 o 
  -3   5   7        8.54        4.78      2.36 o 
  -2   5   7       73.71       71.49      4.03 o 
  -1   5   7      781.62      789.47     11.81 o 
   0   5   7      254.75      257.52      6.34 o 
   1   5   7     2011.28     1906.60     20.72 o 
   2   5   7       26.72       26.44      3.76 o 
   3   5   7      524.55      507.51     11.34 o 
   4   5   7        6.00        6.71      3.25 o 
   5   5   7       39.44       46.25      6.42 o 
  -6   6   7      225.07      219.40     10.82 o 
  -5   6   7        4.42        5.34      2.86 o 
  -4   6   7      402.93      426.06     10.13 o 
  -3   6   7       58.33       62.66      5.03 o 
  -2   6   7     2329.31     2242.95     24.26 o 
  -1   6   7        4.16        7.81      2.24 o 
   0   6   7      195.69      164.73      8.20 o 
   1   6   7       10.61       16.91      2.42 o 
   2   6   7       21.40       22.51      3.73 o 
   3   6   7      360.07      372.16      9.97 o 
   4   6   7      591.57      600.40     14.20 o 
   5   6   7        0.07       -0.11      3.03 o 
  -6   7   7        1.15        0.85      4.00 o 
  -5   7   7       17.23       19.59      3.59 o 
  -4   7   7        0.17       -1.99      2.06 o 
  -3   7   7        8.78       10.39      2.76 o 
  -2   7   7       30.13       35.03      4.56 o 
  -1   7   7     2310.76     2335.26     24.78 o 
   0   7   7      667.60      625.94     10.95 o 
   1   7   7      488.07      459.64      8.94 o 
   2   7   7      139.97      149.42      7.34 o 
   3   7   7      468.77      496.72     11.68 o 
   4   7   7       50.26       53.70      7.44 o 
   5   7   7       66.28       66.52      6.04 o 
  -6   8   7       42.23       58.44      8.32 o 
  -5   8   7      207.67      207.54     15.03 o 
  -4   8   7      220.14      236.25      7.76 o 
  -3   8   7      278.07      302.33      8.56 o 
  -2   8   7      734.33      658.78     16.53 o 
  -1   8   7      116.15      105.84      4.85 o 
   0   8   7      461.26      473.44      9.27 o 
   1   8   7       53.58       48.60      3.49 o 
   2   8   7       78.01       88.74      5.24 o 
   3   8   7      224.06      211.46      7.84 o 
   4   8   7      127.53      152.35      7.63 o 
   5   8   7       85.56       87.20      6.70 o 
  -6   9   7       95.49      115.64     14.78 o 
  -5   9   7       66.14       72.40      7.09 o 
  -4   9   7       25.50       19.97      3.72 o 
  -3   9   7        0.19        0.35      2.33 o 
  -2   9   7      543.53      565.13     13.41 o 
  -1   9   7      362.84      368.71      8.61 o 
   0   9   7      154.20      147.79      5.56 o 
   1   9   7     1192.89     1198.27     21.17 o 
   2   9   7     1325.07     1310.01     19.45 o 
   3   9   7      411.19      419.28     17.13 o 
   4   9   7      125.56      141.91      7.55 o 
   5   9   7       91.77      110.89     11.24 o 
  -6  10   7        0.48        3.19      4.80 o 
  -5  10   7      120.13      141.18      9.32 o 
  -4  10   7      200.35      207.40     11.72 o 
  -3  10   7      688.62      690.18     13.09 o 
  -2  10   7       10.54       12.52      3.18 o 
  -1  10   7      687.38      681.06     12.14 o 
   0  10   7      246.67      248.16      7.15 o 
   1  10   7      679.94      656.98     12.76 o 
   2  10   7       12.04       14.11      3.09 o 
   3  10   7       40.83       40.21      5.20 o 
   4  10   7       30.14       31.66      4.73 o 
  -6  11   7       25.25       18.65      5.74 o 
  -5  11   7       33.59       24.29      7.68 o 
  -4  11   7       36.13       42.50      5.82 o 
  -3  11   7      241.58      220.84      7.58 o 
  -2  11   7      410.94      385.85     16.19 o 
  -1  11   7        1.00        1.55      2.04 o 
   0  11   7     1874.05     1797.43     19.13 o 
   1  11   7      598.63      603.38     12.50 o 
   2  11   7      700.98      718.54     14.48 o 
   3  11   7        0.16       -2.59      2.66 o 
   4  11   7      445.53      438.50     12.97 o 
  -5  12   7      116.72      103.65     11.21 o 
  -4  12   7        1.78        4.96      4.55 o 
  -3  12   7     1069.15     1117.69     17.67 o 
  -2  12   7      369.10      354.35      9.16 o 
  -1  12   7        5.73        6.26      2.16 o 
   0  12   7       88.74       81.16      5.00 o 
   1  12   7        1.40        0.39      2.35 o 
   2  12   7       75.62       70.85      5.99 o 
   3  12   7       56.71       57.62      5.35 o 
   4  12   7       18.45       25.68      4.66 o 
  -5  13   7        6.75        8.46      4.63 o 
  -4  13   7       73.34       73.73      7.60 o 
  -3  13   7      162.27      153.57      6.73 o 
  -2  13   7      289.29      287.83      8.50 o 
  -1  13   7       32.11       35.97      3.22 o 
   0  13   7      236.06      239.93      7.91 o 
   1  13   7      589.12      589.86     12.92 o 
   2  13   7      756.02      747.65     15.61 o 
   3  13   7       24.75       27.73      4.48 o 
   4  13   7       50.40       47.67      5.58 o 
  -5  14   7       89.17       87.47      8.17 o 
  -4  14   7      504.98      505.86     23.30 o 
  -3  14   7      128.72      137.17      8.42 o 
  -2  14   7       35.75       37.11      4.15 o 
  -1  14   7        1.71        3.67      2.48 o 
   0  14   7      183.04      171.60      7.00 o 
   1  14   7       40.57       44.13      4.50 o 
   2  14   7      284.72      288.43      9.90 o 
   3  14   7      140.12      130.78      7.58 o 
   4  14   7       21.79       22.25      4.83 o 
  -5  15   7       47.60       45.44      7.12 o 
  -4  15   7       16.50       13.68      4.74 o 
  -3  15   7       10.82        5.20      3.79 o 
  -2  15   7        4.31        3.53      2.48 o 
  -1  15   7        6.21       -0.35      2.55 o 
   0  15   7      141.73      134.15      7.67 o 
   1  15   7      218.10      224.02     14.67 o 
   2  15   7      372.55      406.69     11.90 o 
   3  15   7       59.94       59.00      5.86 o 
  -4  16   7       74.16       79.33      9.48 o 
  -3  16   7       98.73       97.44      7.82 o 
  -2  16   7      133.82      143.34      8.02 o 
  -1  16   7        1.00        6.99      3.31 o 
   0  16   7        3.98        2.52      2.82 o 
   1  16   7       39.64       40.98      4.83 o 
   2  16   7       47.57       41.80      5.17 o 
   3  16   7       39.54       47.15      5.77 o 
  -4  17   7        2.43        1.77      4.08 o 
  -3  17   7       71.83       73.99     15.95 o 
  -2  17   7       53.90       38.18      5.60 o 
  -1  17   7       43.85       57.93     11.87 o 
   0  17   7        0.10        2.16      2.82 o 
   1  17   7      831.16      833.39     17.10 o 
   2  17   7        5.86        6.84      3.60 o 
   3  17   7      137.13      141.51      8.40 o 
  -4  18   7      204.08      191.49     11.38 o 
  -3  18   7        0.93        2.83      3.93 o 
  -2  18   7      256.92      253.35     16.36 o 
  -1  18   7       36.63       37.77      5.58 o 
   0  18   7      150.51      161.94      9.75 o 
   1  18   7       13.56       11.33      3.68 o 
   2  18   7       53.93       47.99      6.36 o 
  -3  19   7        1.43        7.10      4.51 o 
  -2  19   7      107.94      107.92     11.76 o 
  -1  19   7      157.39      164.87      9.55 o 
   0  19   7       51.65       57.96      6.90 o 
   1  19   7      159.02      171.05      8.65 o 
   2  19   7       75.63       69.30      6.54 o 
  -2  20   7      263.35      274.49     17.76 o 
  -1  20   7       50.87       47.47      9.29 o 
   0  20   7       55.38       63.16      7.33 o 
   1  20   7        2.61        0.87      3.41 o 
  -2  21   7       34.35       33.02      9.04 o 
  -1  21   7        8.46        6.88      6.57 o 
   0  21   7       73.84       85.65     13.70 o 
  -6   0   8      133.82      148.77     13.60 o 
  -4   0   8      628.15      653.30     23.02 o 
  -2   0   8     1748.48     1768.55     37.81 o 
   0   0   8      690.20      695.62     20.42 o 
   2   0   8        0.21       -3.19      3.03 o 
  -6   1   8      206.27      186.49     18.31 o 
  -5   1   8      355.17      355.92     13.26 o 
  -4   1   8       39.90       49.08      7.27 o 
  -3   1   8       42.64       41.34      4.76 o 
  -2   1   8       73.55       86.31      5.89 o 
  -1   1   8      401.60      375.56     10.63 o 
   0   1   8       59.43       82.48      5.39 o 
   1   1   8     2342.07     2404.38     31.81 o 
   2   1   8      163.90      171.35      7.74 o 
   3   1   8      365.78      352.89     15.73 o 
   5   1   8      168.49      173.43     10.61 o 
  -6   2   8        0.76        6.35      4.40 o 
  -5   2   8      133.75      123.91      6.30 o 
  -4   2   8      128.25      135.34      8.03 o 
  -3   2   8      389.29      393.16     12.86 o 
  -2   2   8      991.27      968.88     18.53 o 
  -1   2   8       44.42       45.31      4.46 o 
   0   2   8      658.32      615.20     13.56 o 
   1   2   8      581.47      590.60     13.36 o 
   2   2   8      132.13      120.98      4.99 o 
   3   2   8        0.19        3.34      3.08 o 
   4   2   8        5.02        2.22      4.10 o 
   5   2   8       41.20       41.91      9.32 o 
  -6   3   8       10.29        9.39      3.60 o 
  -5   3   8       11.31       13.85      3.20 o 
  -4   3   8      370.70      368.39      9.41 o 
  -3   3   8       30.01       23.54      3.07 o 
  -2   3   8       28.79       39.60      4.17 o 
  -1   3   8      491.11      543.26      9.95 o 
   0   3   8      932.20      992.22     18.95 o 
   1   3   8      333.45      323.20     10.55 o 
   2   3   8      384.85      402.29      8.68 o 
   3   3   8     1078.46     1049.93     19.71 o 
   4   3   8      120.91      127.82      8.73 o 
   5   3   8       24.83       21.54     11.95 o 
  -6   4   8        9.00       17.85      4.01 o 
  -5   4   8      212.57      226.03      8.10 o 
  -4   4   8        7.48        5.80      4.92 o 
  -3   4   8      285.92      282.17      8.02 o 
  -2   4   8      718.82      757.39     12.18 o 
  -1   4   8     3445.36     3341.61     31.68 o 
   0   4   8        0.74        1.71      1.70 o 
   1   4   8        6.48        9.21      2.25 o 
   2   4   8       10.49        9.39      2.43 o 
   3   4   8        0.20        2.50      3.92 o 
   4   4   8       64.47       67.48      7.41 o 
   5   4   8       89.38       94.11      8.10 o 
  -6   5   8      205.35      219.78     19.31 o 
  -5   5   8        0.92       -1.63      2.47 o 
  -4   5   8        7.71        4.56      2.57 o 
  -3   5   8        0.23       -0.02      2.31 o 
  -2   5   8       15.09       16.69      3.39 o 
  -1   5   8       60.33       71.69      4.38 o 
   0   5   8     1591.06     1562.42     18.55 o 
   1   5   8       47.47       45.47      3.88 o 
   2   5   8      536.66      522.05     12.93 o 
   3   5   8        2.06        2.28      2.94 o 
   4   5   8      266.26      274.55     12.72 o 
   5   5   8       32.00       41.45      6.44 o 
  -6   6   8        0.04       -1.30      3.76 o 
  -5   6   8      239.17      227.09      8.34 o 
  -4   6   8       89.82       73.58      4.90 o 
  -3   6   8      595.19      608.07     11.81 o 
  -2   6   8       44.64       39.34      3.52 o 
  -1   6   8      417.82      413.27      8.85 o 
   0   6   8      285.96      295.31      7.37 o 
   1   6   8       48.21       49.63      3.57 o 
   2   6   8      196.73      204.71     13.95 o 
   3   6   8      224.00      215.46      9.79 o 
   4   6   8        3.62        3.53      2.90 o 
   5   6   8      113.98      115.92      9.01 o 
  -6   7   8       92.04      105.52      8.57 o 
  -5   7   8        9.01       13.54      4.05 o 
  -4   7   8      219.64      232.88      8.96 o 
  -3   7   8        1.51        1.48      2.42 o 
  -2   7   8        9.44        9.84      3.57 o 
  -1   7   8       31.59       34.71      8.23 o 
   0   7   8       56.56       58.68      5.92 o 
   1   7   8        4.53        7.53      2.38 o 
   2   7   8      576.06      602.73     14.67 o 
   3   7   8        1.65        1.11      2.67 o 
   4   7   8      332.66      359.43     23.63 o 
  -6   8   8       15.00       12.11      4.99 o 
  -5   8   8       39.81       55.95      6.42 o 
  -4   8   8       59.46       65.57      5.04 o 
  -3   8   8      500.28      527.11     13.06 o 
  -2   8   8      282.87      280.82      9.68 o 
  -1   8   8     1539.94     1495.81     19.17 o 
   0   8   8       15.50       20.67      3.25 o 
   1   8   8      390.83      414.29     11.79 o 
   2   8   8       20.68       26.34      4.27 o 
   3   8   8       15.72       18.51      3.58 o 
   4   8   8      101.58       82.43      6.29 o 
  -6   9   8        4.45        5.30      4.77 o 
  -5   9   8       35.85       39.68      5.92 o 
  -4   9   8       62.92       63.13      4.99 o 
  -3   9   8       58.89       63.25      4.62 o 
  -2   9   8      240.58      239.99      7.54 o 
  -1   9   8      512.92      496.36     10.35 o 
   0   9   8      904.39      921.97     15.36 o 
   1   9   8       54.63       61.46      5.44 o 
   2   9   8     1212.17     1179.58     18.85 o 
   3   9   8      480.27      528.28     13.65 o 
   4   9   8      227.74      226.93      9.31 o 
  -5  10   8        3.81       -1.38      4.33 o 
  -4  10   8      469.96      440.37     15.82 o 
  -3  10   8      259.65      267.49      8.35 o 
  -2  10   8     1216.20     1169.55     28.40 o 
  -1  10   8        4.76        6.58      2.79 o 
   0  10   8     1700.91     1684.48     21.14 o 
   1  10   8      166.17      177.82      8.01 o 
   2  10   8      231.66      218.88      8.48 o 
   3  10   8        7.68       10.84      3.47 o 
   4  10   8       40.99       37.69      5.19 o 
  -5  11   8      102.52      108.02      8.64 o 
  -4  11   8       49.73       49.56      4.82 o 
  -3  11   8        9.33        5.93      2.75 o 
  -2  11   8       66.82       62.00      4.53 o 
  -1  11   8      118.94      123.14      5.77 o 
   0  11   8      134.92      132.38      7.46 o 
   1  11   8     1483.45     1502.92     26.23 o 
   2  11   8        3.32       -0.80      2.39 o 
   3  11   8      669.95      666.79     18.55 o 
   4  11   8        0.23        3.48      3.39 o 
  -5  12   8       16.82       22.27      7.55 o 
  -4  12   8      293.89      316.24     32.31 o 
  -3  12   8      142.20      121.02      6.56 o 
  -2  12   8      127.04      155.99      6.54 o 
  -1  12   8      209.36      196.82      8.47 o 
   0  12   8      104.79      110.30      6.88 o 
   1  12   8       79.51       78.53      5.38 o 
   2  12   8       88.58       84.59      5.83 o 
   3  12   8        1.91       -1.01      2.87 o 
   4  12   8       87.12       86.95      9.06 o 
  -5  13   8      162.32      180.24     10.87 o 
  -4  13   8        0.12        2.67      3.56 o 
  -3  13   8        8.04        8.62      3.15 o 
  -2  13   8       48.35       46.39      4.30 o 
  -1  13   8      244.50      241.43      6.83 o 
   0  13   8       18.24       15.40      3.33 o 
   1  13   8      236.86      214.46      8.15 o 
   2  13   8        5.13        5.99      2.96 o 
   3  13   8      366.26      398.09     12.09 o 
  -5  14   8       47.39       49.57      7.29 o 
  -4  14   8      255.44      264.09     11.76 o 
  -3  14   8      110.64      115.72      6.41 o 
  -2  14   8       48.66       72.15      8.62 o 
  -1  14   8      200.48      188.09      7.24 o 
   0  14   8      198.63      200.63     10.26 o 
   1  14   8       40.14       42.05      4.71 o 
   2  14   8        5.75        7.93      3.56 o 
   3  14   8        8.40       11.63      3.85 o 
  -4  15   8       79.74       89.81      8.16 o 
  -3  15   8        3.38        3.35      3.66 o 
  -2  15   8        0.49       -2.69      2.31 o 
  -1  15   8       68.09       65.94     12.24 o 
   0  15   8      113.42      123.15      6.64 o 
   1  15   8      586.78      595.81     14.06 o 
   2  15   8      345.14      359.46     11.35 o 
   3  15   8      148.18      135.79     13.83 o 
  -4  16   8        0.12       -0.58      5.50 o 
  -3  16   8      308.84      322.43     36.98 o 
  -2  16   8       83.95      100.89      7.97 o 
  -1  16   8      169.57      174.28      9.23 o 
   0  16   8        7.43       10.28      3.57 o 
   1  16   8      253.88      257.81      9.59 o 
   2  16   8       16.47       11.54      3.58 o 
   3  16   8       41.04       35.99      5.54 o 
  -4  17   8        0.21        1.96      4.32 o 
  -3  17   8       19.18       27.58      5.51 o 
  -2  17   8       34.19       26.25      5.52 o 
  -1  17   8        0.13       -1.68      3.21 o 
   0  17   8      168.28      180.28      9.47 o 
   1  17   8       37.96       30.15      4.58 o 
   2  17   8      501.15      513.35     14.24 o 
  -3  18   8      259.42      276.39     12.63 o 
  -2  18   8       10.42       14.17      6.47 o 
  -1  18   8      284.92      292.85     12.40 o 
   0  18   8        0.27        3.24      3.57 o 
   1  18   8       20.35       19.22      5.86 o 
   2  18   8        0.00        6.64      3.73 o 
  -2  19   8        0.04       -5.35      4.60 o 
  -1  19   8      174.64      174.14     11.07 o 
   0  19   8      135.03      132.83      9.47 o 
   1  19   8       32.68       34.41      5.64 o 
  -2  20   8      119.84      148.71     14.14 o 
  -1  20   8      376.47      385.45     14.80 o 
   0  20   8       18.34        7.45      4.56 o 
  -5   0   9        0.79        0.97      5.54 o 
  -3   0   9      909.70      845.51     26.36 o 
  -1   0   9      190.48      191.30     11.48 o 
   1   0   9      704.28      673.10     21.52 o 
   3   0   9      127.87      127.35     10.38 o 
  -6   1   9      198.81      200.02     30.98 o 
  -5   1   9       64.09       67.69      6.81 o 
  -4   1   9      385.62      412.29     13.47 o 
  -3   1   9        4.96        7.70      3.36 o 
  -2   1   9        3.26       -1.46      3.97 o 
  -1   1   9       20.87       17.44      5.86 o 
   0   1   9      152.61      155.53      7.36 o 
   1   1   9      185.57      194.98      8.17 o 
   2   1   9      434.76      426.16     12.13 o 
   3   1   9        1.68        4.28      4.57 o 
  -6   2   9        1.99        4.35      4.51 o 
  -5   2   9       21.05       16.98      4.69 o 
  -4   2   9      121.64      148.26      8.72 o 
  -3   2   9      112.20      108.84      7.22 o 
  -2   2   9       42.44       31.89      4.99 o 
  -1   2   9     1331.06     1316.67     22.62 o 
   0   2   9     1118.40     1119.71     25.30 o 
   1   2   9      145.06      147.44      7.21 o 
   2   2   9        1.20        5.78      3.09 o 
   3   2   9       29.84       30.93      6.69 o 
  -6   3   9       76.95       85.48      8.23 o 
  -5   3   9      348.28      373.31     13.71 o 
  -4   3   9       44.45       50.16      5.79 o 
  -3   3   9      170.47      194.36      9.02 o 
  -2   3   9        0.55        4.10      4.16 o 
  -1   3   9      102.69      103.28      6.51 o 
   0   3   9      533.61      525.06     28.68 o 
   1   3   9      599.85      590.65     14.15 o 
   2   3   9      685.18      621.46     14.72 o 
   3   3   9       68.75       79.97      9.38 o 
   4   3   9      253.21      239.96     17.14 o 
  -6   4   9        0.54        3.74      4.39 o 
  -5   4   9        0.28       -0.59      3.44 o 
  -4   4   9      106.84      107.09     12.46 o 
  -3   4   9      134.50      136.68      8.10 o 
  -2   4   9      169.54      159.96     12.73 o 
  -1   4   9      231.95      219.12      8.94 o 
   0   4   9      753.69      799.06     16.84 o 
   1   4   9       21.90       16.90      3.65 o 
   2   4   9        1.40        7.04      4.88 o 
   3   4   9        7.10        7.88      4.97 o 
   4   4   9       24.02       22.68      5.21 o 
  -6   5   9        4.85        7.25      4.38 o 
  -5   5   9       88.46      104.37      8.22 o 
  -4   5   9       24.04       35.80      6.47 o 
  -3   5   9       55.17       57.23      5.88 o 
  -2   5   9       29.24       33.01      4.76 o 
  -1   5   9      212.90      208.90      8.82 o 
   0   5   9        7.81       14.53      3.60 o 
   1   5   9      319.11      345.34     16.97 o 
   2   5   9        6.07        4.94      4.28 o 
   3   5   9      537.10      542.59     22.49 o 
   4   5   9       90.01       88.96      9.77 o 
  -6   6   9       12.00       10.01      7.07 o 
  -5   6   9        0.01        3.55      3.72 o 
  -4   6   9      231.32      253.27     16.98 o 
  -3   6   9        9.70        7.97      3.60 o 
  -2   6   9     1066.36     1039.39     20.50 o 
  -1   6   9        5.10        4.49      2.81 o 
   0   6   9      102.37       98.99     11.06 o 
   1   6   9       18.63       16.96      4.44 o 
   2   6   9       69.48       67.43      8.88 o 
   3   6   9       80.55       67.99      9.63 o 
   4   6   9       70.83       83.01     14.65 o 
  -6   7   9        7.49       10.51      7.72 o 
  -5   7   9      131.32      145.17      7.32 o 
  -4   7   9      104.62       98.61      5.83 o 
  -3   7   9      407.75      402.79     10.10 o 
  -2   7   9      103.37       92.79      5.34 o 
  -1   7   9      147.92      130.54      7.11 o 
   0   7   9       65.12       62.74      5.36 o 
   1   7   9      364.83      365.43     20.41 o 
   2   7   9        1.97        3.71      2.84 o 
   3   7   9      437.57      473.56     20.91 o 
   4   7   9        3.32       -2.97      4.39 o 
  -5   8   9      135.17      115.00      6.75 o 
  -4   8   9      102.68      107.39      6.15 o 
  -3   8   9       57.98       71.18      4.91 o 
  -2   8   9      561.67      552.44     15.46 o 
  -1   8   9       85.82       90.65      7.38 o 
   0   8   9     1550.65     1624.57     20.72 o 
   1   8   9       49.18       42.65      4.89 o 
   2   8   9        2.33        5.06      3.06 o 
   3   8   9        0.01        2.70      3.27 o 
   4   8   9        0.26       -2.59      2.79 o 
  -5   9   9       69.40       64.26      6.95 o 
  -4   9   9      147.88      160.08      7.22 o 
  -3   9   9      128.16      128.42      6.84 o 
  -2   9   9        0.19       -2.68      2.05 o 
  -1   9   9      302.22      300.28     13.90 o 
   0   9   9        1.09       -2.40      2.32 o 
   1   9   9      380.76      423.95     12.46 o 
   2   9   9      298.44      315.85      9.68 o 
   3   9   9      384.00      386.28     11.43 o 
   4   9   9      171.23      163.86      8.54 o 
  -5  10   9       14.65       14.58      4.79 o 
  -4  10   9       11.03       18.70      3.74 o 
  -3  10   9      565.33      581.12     13.31 o 
  -2  10   9      220.71      216.53      7.49 o 
  -1  10   9      656.34      696.39     13.14 o 
   0  10   9        0.72       -3.59      2.39 o 
   1  10   9      435.77      426.49     23.36 o 
   2  10   9      417.25      408.33     20.10 o 
   3  10   9        9.44       13.44      3.83 o 
   4  10   9        1.78        3.31      3.54 o 
  -5  11   9        6.83        9.44      4.54 o 
  -4  11   9       91.32      114.20      6.69 o 
  -3  11   9        0.35        0.81      2.98 o 
  -2  11   9       33.36       32.54      3.92 o 
  -1  11   9       39.67       46.70      4.16 o 
   0  11   9      451.63      480.81     13.85 o 
   1  11   9       38.20       44.63      4.59 o 
   2  11   9      638.03      615.26     14.01 o 
   3  11   9        0.07        2.85      3.19 o 
  -5  12   9       38.32       35.18      6.23 o 
  -4  12   9        3.68       -4.72      3.30 o 
  -3  12   9      328.02      342.13     13.54 o 
  -2  12   9      152.79      141.69      6.56 o 
  -1  12   9      565.51      612.78     12.61 o 
   0  12   9       12.92       13.69      3.23 o 
   1  12   9      925.26      947.40     17.40 o 
   2  12   9        2.18        0.95      2.85 o 
   3  12   9       12.02       13.09      3.82 o 
  -4  13   9      156.29      182.46     10.15 o 
  -3  13   9        0.92       -0.41      2.67 o 
  -2  13   9       17.68       10.42      3.07 o 
  -1  13   9       58.96       58.91      6.23 o 
   0  13   9       15.50       17.29      3.58 o 
   1  13   9        0.69        2.18      2.86 o 
   2  13   9      333.70      330.86     10.88 o 
   3  13   9        7.77        3.10      4.79 o 
  -4  14   9       73.57       70.09      7.66 o 
  -3  14   9      208.80      218.72      8.48 o 
  -2  14   9       91.03      106.34      6.16 o 
  -1  14   9       65.87       79.15     21.66 o 
   0  14   9      306.55      323.23     16.31 o 
   1  14   9      227.35      222.73      8.75 o 
   2  14   9        6.98        9.45      3.65 o 
   3  14   9        0.33       -1.15      3.11 o 
  -4  15   9       52.30       52.39     10.01 o 
  -3  15   9       38.47       41.30      4.89 o 
  -2  15   9        2.16        0.93      2.64 o 
  -1  15   9       19.46       13.60      4.17 o 
   0  15   9       80.53       83.69      7.43 o 
   1  15   9      214.94      237.33     10.78 o 
   2  15   9      134.98      145.39      8.02 o 
  -3  16   9       26.46       41.41      6.10 o 
  -2  16   9      545.17      548.64     13.30 o 
  -1  16   9       50.05       57.53      6.39 o 
   0  16   9      240.46      254.55      9.73 o 
   1  16   9       72.80       75.82      6.26 o 
   2  16   9        9.11        8.07      3.52 o 
  -3  17   9       37.08       47.35      8.35 o 
  -2  17   9      109.82       99.06      7.98 o 
  -1  17   9       27.80       11.87      4.68 o 
   0  17   9        3.83        2.79      3.97 o 
   1  17   9      236.90      218.23      9.52 o 
  -2  18   9      378.72      393.04     14.51 o 
  -1  18   9        0.35        0.21      3.82 o 
   0  18   9      313.70      311.79     13.54 o 
   1  18   9       18.04       13.98      4.20 o 
  -1  19   9        0.52        2.23      4.10 o 
   0  19   9       62.21       51.26      7.22 o 
  -6   0  10       17.67       22.86      8.10 o 
  -4   0  10       16.17       14.42      6.35 o 
  -2   0  10        9.89       23.30      6.32 o 
   0   0  10     1324.29     1300.63     32.84 o 
   2   0  10      341.01      312.52     15.45 o 
  -6   1  10       26.65       25.01      5.97 o 
  -5   1  10      385.70      374.30     14.20 o 
  -4   1  10       65.64       56.67      6.46 o 
  -3   1  10      101.65      109.17      9.87 o 
  -2   1  10      112.36      112.26      7.37 o 
  -1   1  10      141.41      136.86     11.98 o 
   0   1  10        0.21        0.42      2.56 o 
   1   1  10      123.09      122.23      7.25 o 
   2   1  10       10.01        8.18      3.26 o 
  -6   2  10       17.60       12.83      5.51 o 
  -5   2  10       27.24       30.66      5.96 o 
  -4   2  10       77.77       69.35      6.89 o 
  -3   2  10      153.75      135.03     11.01 o 
  -2   2  10     1203.84     1225.25     36.79 o 
  -1   2  10      116.02      113.23      7.10 o 
   0   2  10      307.76      293.27     10.44 o 
   1   2  10      245.65      244.31      9.73 o 
   2   2  10      257.81      264.47     10.22 o 
   3   2  10        1.89        2.66      5.29 o 
  -5   3  10       60.43       55.48      6.88 o 
  -4   3  10      402.39      397.19     14.03 o 
  -3   3  10       61.63       71.34      6.91 o 
  -2   3  10       47.42       46.83      5.43 o 
  -1   3  10      501.56      485.03     13.66 o 
   0   3  10        5.99        6.03      3.04 o 
   1   3  10       92.95       98.75      6.71 o 
   2   3  10      436.80      395.27     18.55 o 
   3   3  10      424.13      390.57     19.11 o 
  -5   4  10       15.64       17.09      5.01 o 
  -4   4  10        0.64       -0.18      3.24 o 
  -3   4  10      110.80      109.57     13.21 o 
  -2   4  10       56.51       55.27      5.77 o 
  -1   4  10      544.97      544.44     14.66 o 
   0   4  10       40.68       47.43      5.24 o 
   1   4  10      601.40      603.07     15.13 o 
   2   4  10       41.02       49.63      8.54 o 
   3   4  10        1.89       -1.56      4.69 o 
   4   4  10        3.81        8.01      6.57 o 
  -5   5  10       12.93       11.72      4.80 o 
  -4   5  10       36.24       36.94     14.71 o 
  -3   5  10      120.21      139.40      8.59 o 
  -2   5  10      288.45      325.21     11.80 o 
  -1   5  10      555.54      569.51     15.11 o 
   0   5  10      100.46      113.48      7.17 o 
   1   5  10       10.20       14.41      4.14 o 
   2   5  10      514.10      511.63     21.95 o 
   3   5  10       36.03       46.88      8.54 o 
   4   5  10      195.54      196.72     17.23 o 
  -5   6  10       26.39       17.22      9.76 o 
  -4   6  10        4.19       13.25      6.40 o 
  -3   6  10      150.74      144.50      8.77 o 
  -2   6  10       27.02       25.15      4.65 o 
  -1   6  10      277.67      290.70     10.95 o 
   0   6  10        0.95       -0.17      2.96 o 
   1   6  10      166.04      166.12     12.73 o 
   2   6  10       52.17       45.60      8.57 o 
   3   6  10       15.02        6.72      6.25 o 
   4   6  10       22.59       19.35      5.63 o 
  -5   7  10        0.09        5.03      4.35 o 
  -4   7  10      482.29      443.98     14.98 o 
  -3   7  10       17.43       16.37      8.24 o 
  -2   7  10      466.14      457.09     13.81 o 
  -1   7  10       39.02       33.32      4.82 o 
   0   7  10        4.01        0.38      2.94 o 
   1   7  10      173.74      174.79     13.39 o 
   2   7  10      153.15      167.16     13.67 o 
   3   7  10       11.86       11.62      4.56 o 
  -5   8  10       48.78       39.48     10.57 o 
  -4   8  10      102.86       89.61     10.60 o 
  -3   8  10      143.15      144.78     18.14 o 
  -2   8  10       40.13       40.06      5.44 o 
  -1   8  10      846.91      848.07     18.97 o 
   0   8  10      235.48      239.80      9.92 o 
   1   8  10      164.27      192.14     14.51 o 
   2   8  10       75.83       82.97     10.73 o 
   3   8  10      118.42       99.23      8.81 o 
  -5   9  10       88.71       81.78     14.65 o 
  -4   9  10       94.26      107.30      8.30 o 
  -3   9  10      120.86      129.09     10.99 o 
  -2   9  10      103.11      104.00      7.50 o 
  -1   9  10        0.01       -1.70      2.71 o 
   0   9  10       40.74       33.21      7.47 o 
   1   9  10      135.97      120.15     12.54 o 
   2   9  10       73.23       59.67      9.98 o 
   3   9  10      266.93      267.22     13.26 o 
  -5  10  10        8.34       19.83      7.94 o 
  -4  10  10      111.68       91.04      8.19 o 
  -3  10  10       25.85       30.11      5.34 o 
  -2  10  10      269.13      317.00     14.48 o 
  -1  10  10       93.36      109.53     13.18 o 
   0  10  10      604.83      625.69     25.11 o 
   1  10  10      373.47      393.89     20.48 o 
   2  10  10      174.77      195.88     11.36 o 
   3  10  10       13.10       11.80      5.07 o 
  -4  11  10       75.48       77.64      7.85 o 
  -3  11  10       82.59       95.28      7.88 o 
  -2  11  10       22.06       26.37      3.86 o 
  -1  11  10       22.75       27.25      3.71 o 
   0  11  10      108.13       95.44      7.01 o 
   1  11  10      246.75      237.40     11.59 o 
   2  11  10        8.82        2.40      4.18 o 
   3  11  10      136.37      141.39     10.77 o 
  -4  12  10       37.07       38.86      5.46 o 
  -3  12  10       12.18       10.96      3.33 o 
  -2  12  10      439.39      444.84     11.41 o 
  -1  12  10       23.34       21.38      3.58 o 
   0  12  10      594.66      662.57     17.21 o 
   1  12  10        0.61       -0.77      2.61 o 
   2  12  10      368.66      353.83     18.63 o 
  -4  13  10       11.95        4.31      4.20 o 
  -3  13  10      289.40      306.70     10.14 o 
  -2  13  10       73.30       68.26      9.82 o 
  -1  13  10        0.16        5.74      3.47 o 
   0  13  10        3.18        2.89      3.31 o 
   1  13  10        1.10        2.14      2.99 o 
   2  13  10       43.71       47.96      5.62 o 
  -4  14  10       10.40        6.53      4.40 o 
  -3  14  10       38.53       42.87      4.90 o 
  -2  14  10      122.21      141.08      7.19 o 
  -1  14  10      140.42      144.92     11.13 o 
   0  14  10      274.37      305.93     10.18 o 
   1  14  10      121.18      109.95      6.93 o 
   2  14  10       22.62       22.17      4.48 o 
  -3  15  10        8.11       17.50      3.90 o 
  -2  15  10        0.87        5.33      3.20 o 
  -1  15  10       32.03       23.31      4.90 o 
   0  15  10        0.12       -2.05      2.94 o 
   1  15  10       85.97       88.77      6.66 o 
  -3  16  10      115.70      102.04      8.45 o 
  -2  16  10       27.19       19.40      5.06 o 
  -1  16  10      509.39      537.51     16.80 o 
   0  16  10      104.78       94.72      6.72 o 
   1  16  10       74.56       87.14      6.81 o 
  -2  17  10       58.23       64.50      8.66 o 
  -1  17  10       48.25       50.06      8.18 o 
   0  17  10      126.52      105.76      9.12 o 
  -5   0  11      165.77      180.92     15.14 o 
  -3   0  11      645.42      644.51     24.83 o 
  -1   0  11      498.84      523.58     21.23 o 
   1   0  11     1467.44     1426.66     36.18 o 
  -5   1  11       14.68       13.45     10.74 o 
  -4   1  11      416.35      442.55     15.20 o 
  -3   1  11       98.73      103.34      7.92 o 
  -2   1  11      109.01      105.03      7.61 o 
  -1   1  11      203.99      188.93     18.76 o 
   0   1  11      175.79      170.15      9.54 o 
   1   1  11       77.87       55.65      5.89 o 
   2   1  11      163.14      166.96      8.86 o 
  -5   2  11        3.15       -1.76      6.21 o 
  -4   2  11        2.93        4.36      5.57 o 
  -3   2  11       73.07       73.27      7.07 o 
  -2   2  11      157.46      134.26      8.40 o 
  -1   2  11      465.69      468.67     23.77 o 
   0   2  11      289.86      274.95     10.68 o 
   1   2  11      303.98      322.40     14.78 o 
   2   2  11      145.12      135.63     12.10 o 
  -5   3  11       68.98       73.69      7.82 o 
  -4   3  11       83.18       79.17     14.18 o 
  -3   3  11       49.76       65.73      6.82 o 
  -2   3  11        3.81        6.27      3.58 o 
  -1   3  11        7.94        7.25      3.53 o 
   0   3  11        2.25        2.38      3.61 o 
   1   3  11       26.74       21.13      4.54 o 
   2   3  11      132.91      121.37     11.48 o 
   3   3  11      209.40      218.60     15.29 o 
  -5   4  11        1.16        1.63      3.99 o 
  -4   4  11       18.87       16.12      4.74 o 
  -3   4  11       37.74       40.88      7.99 o 
  -2   4  11      258.33      251.27     10.82 o 
  -1   4  11       12.79       14.02      7.26 o 
   0   4  11      552.34      522.68     17.98 o 
   1   4  11       99.07      104.96      8.38 o 
   2   4  11      102.38      128.35     12.35 o 
   3   4  11       65.17       56.98      9.82 o 
  -5   5  11      100.75      105.40      9.12 o 
  -4   5  11       17.32       17.26      7.68 o 
  -3   5  11      420.20      437.80     14.79 o 
  -2   5  11      355.40      363.48     13.06 o 
  -1   5  11       39.42       26.17      4.94 o 
   0   5  11        6.02        6.86      4.14 o 
   1   5  11      126.79      138.20     12.51 o 
   2   5  11        4.74       -4.94      4.44 o 
   3   5  11      165.62      143.89     13.79 o 
  -5   6  11       17.33       12.64      6.11 o 
  -4   6  11       32.64       21.43      5.46 o 
  -3   6  11       84.96       74.28      7.40 o 
  -2   6  11      276.99      264.76     11.21 o 
  -1   6  11      141.61      144.35      8.72 o 
   0   6  11      487.34      492.39     14.63 o 
   1   6  11       75.25       54.04      9.10 o 
   2   6  11      341.71      382.97     20.52 o 
   3   6  11       19.02       21.39      7.91 o 
  -5   7  11      145.06      147.74     22.64 o 
  -4   7  11        0.69       -2.90      3.54 o 
  -3   7  11      300.32      305.11     12.52 o 
  -2   7  11        4.20        3.79      6.13 o 
  -1   7  11      234.56      222.74     10.18 o 
   0   7  11       19.99       18.54      8.71 o 
   1   7  11       35.57       32.27      8.01 o 
   2   7  11       77.84       73.96     10.76 o 
   3   7  11      125.08      120.65      9.74 o 
  -5   8  11       40.18       26.66      6.31 o 
  -4   8  11       40.54       34.31      9.12 o 
  -3   8  11       35.25       42.20      7.54 o 
  -2   8  11        3.20        1.79      3.34 o 
  -1   8  11      440.07      422.46     13.85 o 
   0   8  11      335.42      380.70     13.06 o 
   1   8  11      215.04      237.37     16.61 o 
   2   8  11      117.07      111.46     12.88 o 
   3   8  11       73.08       71.65      8.16 o 
  -4   9  11      100.50      105.71      8.89 o 
  -3   9  11      244.60      235.81     11.24 o 
  -2   9  11      195.32      172.53      9.35 o 
  -1   9  11      131.42      138.34     12.71 o 
   0   9  11      144.10      125.16     12.79 o 
   1   9  11       13.71       10.73      6.66 o 
   2   9  11       56.75       52.29     10.07 o 
  -4  10  11       22.85       31.78     11.68 o 
  -3  10  11       28.51       32.31      5.70 o 
  -2  10  11       98.96       90.47      8.19 o 
  -1  10  11      236.65      234.33     10.65 o 
   0  10  11       84.70       85.72     11.20 o 
   1  10  11      237.51      271.23     17.98 o 
   2  10  11       43.23       40.48      6.78 o 
  -4  11  11       97.43      118.62      9.48 o 
  -3  11  11       48.56       44.65      6.37 o 
  -2  11  11      101.51      117.36     11.48 o 
  -1  11  11       33.27       33.48      8.05 o 
   0  11  11        9.01        2.00      5.50 o 
   1  11  11        1.32        8.85      6.41 o 
   2  11  11       42.10       39.83      6.98 o 
  -4  12  11        2.10        3.17      4.44 o 
  -3  12  11       88.73       87.09      8.19 o 
  -2  12  11       19.39       26.86      8.26 o 
  -1  12  11      238.63      232.24     16.51 o 
   0  12  11        1.62        3.38      5.88 o 
   1  12  11      590.17      582.72     19.02 o 
   2  12  11       56.15       62.96      9.43 o 
  -3  13  11       30.90       39.75      6.53 o 
  -2  13  11      187.54      212.25     14.68 o 
  -1  13  11        0.23        0.03      4.78 o 
   0  13  11       47.14       52.81      9.69 o 
   1  13  11       68.58       54.12      7.53 o 
  -3  14  11        3.69        6.58      5.38 o 
  -2  14  11      111.79       89.15      8.05 o 
  -1  14  11      242.87      295.00     18.76 o 
   0  14  11      181.24      191.01     11.32 o 
   1  14  11       22.25       18.00      8.27 o 
  -2  15  11       77.34       87.44     11.57 o 
  -1  15  11       42.47       58.20     10.41 o 
   0  15  11        3.10        0.81      4.27 o 
  -1  16  11       10.03       12.32      7.22 o 
  -4   0  12        0.15        1.00      5.72 o 
  -2   0  12      813.02      842.41     29.43 o 
   0   0  12      320.19      333.91     17.73 o 
   2   0  12      808.21      723.39     26.27 o 
  -5   1  12      100.29      105.05      9.36 o 
  -4   1  12       26.01       24.36      5.64 o 
  -3   1  12      440.74      480.44     16.02 o 
  -2   1  12      784.29      752.09     20.28 o 
  -1   1  12      298.87      304.42     12.18 o 
   0   1  12       71.75       70.85      6.61 o 
   1   1  12      181.53      170.42      9.14 o 
   2   1  12        8.76       15.17      6.29 o 
  -5   2  12       19.10        9.40      5.16 o 
  -4   2  12        0.33        1.16      3.76 o 
  -3   2  12       23.19        8.97      4.62 o 
  -2   2  12       88.31       96.44      8.08 o 
  -1   2  12      180.12      191.72     10.04 o 
   0   2  12      285.76      293.26     11.82 o 
   1   2  12      184.46      177.70     12.20 o 
   2   2  12      311.34      359.96     19.01 o 
  -5   3  12       27.37       30.55      6.39 o 
  -4   3  12      196.17      217.78     16.86 o 
  -3   3  12       10.22       13.04     11.76 o 
  -2   3  12        1.18       -4.55      3.18 o 
  -1   3  12       56.32       55.93      6.45 o 
   0   3  12      216.15      210.91     10.18 o 
   1   3  12        0.26        6.05      3.66 o 
   2   3  12       34.08       43.78      8.91 o 
  -4   4  12        7.04        5.13      5.22 o 
  -3   4  12      130.55      118.27      8.95 o 
  -2   4  12        9.32       12.08      4.33 o 
  -1   4  12      150.39      144.46     21.23 o 
   0   4  12      191.94      196.65     13.12 o 
   1   4  12      315.56      320.77     18.39 o 
   2   4  12      110.57      103.23     12.23 o 
  -4   5  12      142.45      148.78     10.15 o 
  -3   5  12       31.70       31.35      6.33 o 
  -2   5  12      407.27      411.14     17.90 o 
  -1   5  12       70.50       66.35      6.74 o 
   0   5  12        1.71        4.26      3.70 o 
   1   5  12        0.57        1.00      5.16 o 
   2   5  12       18.30       17.20      7.04 o 
  -4   6  12        0.33        0.82      4.01 o 
  -3   6  12        6.24       10.41      4.51 o 
  -2   6  12       50.87       49.36      6.42 o 
  -1   6  12      452.30      443.10     14.76 o 
   0   6  12       29.56       27.43      8.21 o 
   1   6  12      442.11      404.05     21.14 o 
   2   6  12       12.94        9.44      6.91 o 
  -4   7  12      235.04      234.10     12.28 o 
  -3   7  12       62.43       65.20     13.98 o 
  -2   7  12      407.44      407.68     14.73 o 
  -1   7  12        0.16        1.77      3.60 o 
   0   7  12       32.36       27.18      7.66 o 
   1   7  12       29.97       19.55      7.85 o 
   2   7  12        0.09       -2.13      5.82 o 
  -4   8  12       14.74       10.48      9.19 o 
  -3   8  12        7.76        4.29      4.27 o 
  -2   8  12       56.87       44.62      6.44 o 
  -1   8  12      127.07      109.51      8.43 o 
   0   8  12      128.20      113.02     12.60 o 
   1   8  12      163.61      180.51     15.54 o 
   2   8  12      108.60      104.23     12.98 o 
  -4   9  12       30.46       28.65      6.07 o 
  -3   9  12       82.34       72.82      7.73 o 
  -2   9  12      136.73      111.55      8.65 o 
  -1   9  12        2.40        3.52      3.77 o 
   0   9  12       48.87       60.67     10.45 o 
   1   9  12        5.50       18.17      7.29 o 
   2   9  12        0.06        6.88      6.63 o 
  -3  10  12        2.92        5.76      4.05 o 
  -2  10  12       48.51       46.55      6.37 o 
  -1  10  12       10.57       13.72      4.66 o 
   0  10  12      307.54      302.91     19.73 o 
   1  10  12       59.08       68.96     11.76 o 
  -3  11  12      123.91      141.01      9.82 o 
  -2  11  12       15.29        3.79      4.29 o 
  -1  11  12      107.74      122.50     13.26 o 
   0  11  12       16.46        6.04      5.79 o 
   1  11  12        2.44        5.91      6.32 o 
  -3  12  12        3.89        7.48      4.84 o 
  -2  12  12       36.33       45.80      6.69 o 
  -1  12  12        4.77       -2.00      5.07 o 
   0  12  12      187.30      178.23     16.14 o 
   1  12  12       24.67       31.09      6.71 o 
  -2  13  12       11.00        8.91      4.69 o 
  -1  13  12      172.50      185.01     16.04 o 
   0  13  12        1.70        7.85      4.57 o 
  -3   0  13      154.18      150.80     14.67 o 
  -1   0  13       84.02       70.80     10.51 o 
   1   0  13      403.47      389.82     19.95 o 
  -4   1  13      127.91      118.98      9.73 o 
  -3   1  13      123.70      116.54      9.31 o 
  -2   1  13      399.37      397.70     14.73 o 
  -1   1  13       56.82       50.79      6.66 o 
   0   1  13      405.53      385.89     18.26 o 
   1   1  13       19.27       15.34      4.98 o 
   2   1  13        5.49        0.25      5.69 o 
  -4   2  13       18.12       23.53      5.92 o 
  -3   2  13       63.70       61.89     15.86 o 
  -2   2  13       97.33      102.79      8.80 o 
  -1   2  13      105.28       89.20      7.99 o 
   0   2  13        3.00        2.38      4.09 o 
   1   2  13      150.14      157.25      9.73 o 
   2   2  13      107.71       86.53     11.35 o 
  -4   3  13       35.47       36.74      6.90 o 
  -3   3  13      377.38      372.90     20.75 o 
  -2   3  13       42.24       40.81      6.25 o 
  -1   3  13      157.93      150.42      9.59 o 
   0   3  13       74.63       75.29      7.48 o 
   1   3  13      128.42      106.08     12.17 o 
  -4   4  13       39.69       54.33     16.04 o 
  -3   4  13       77.81       69.55      7.81 o 
  -2   4  13        2.05        4.14      4.64 o 
  -1   4  13       82.30       73.39     19.37 o 
   0   4  13       90.02       94.61      7.97 o 
   1   4  13      198.92      194.18     15.79 o 
  -4   5  13        7.63        9.52      6.00 o 
  -3   5  13       90.45      103.30      9.71 o 
  -2   5  13        0.34       -2.61      3.44 o 
  -1   5  13      216.51      217.81     14.10 o 
   0   5  13        3.66       -5.19      3.46 o 
   1   5  13        0.80        4.50      5.85 o 
  -3   6  13       28.36       20.98      5.72 o 
  -2   6  13       46.22       30.32      5.84 o 
  -1   6  13        2.53        4.68      7.96 o 
   0   6  13      434.61      430.35     22.30 o 
   1   6  13        0.14        0.06      6.00 o 
  -3   7  13      265.44      255.96     12.83 o 
  -2   7  13       36.18       41.24      6.53 o 
  -1   7  13      180.17      193.76     10.81 o 
   0   7  13       34.22       29.12      8.85 o 
   1   7  13       55.35       53.95     10.41 o 
  -3   8  13        3.18       -4.00      4.61 o 
  -2   8  13        7.96       -0.43      4.43 o 
  -1   8  13      103.51      102.09     11.45 o 
   0   8  13      146.52      151.55     14.79 o 
   1   8  13       17.75       -0.47      6.57 o 
  -3   9  13       20.08       22.44      5.97 o 
  -2   9  13      107.78       86.23      8.32 o 
  -1   9  13       72.25       50.35      6.97 o 
   0   9  13       71.16       80.87     11.79 o 
  -2  10  13        5.43        3.14      4.17 o 
  -1  10  13       39.63       37.18      9.51 o 
   0  10  13       24.55       22.92      8.13 o 
  -1  11  13       20.15       20.92      7.41 o 
  -2   0  14       11.13        9.38      7.04 o 
   0   0  14        2.09        5.47      6.60 o 
  -3   1  14      178.74      163.23     20.33 o 
  -2   1  14       45.80       48.44      7.10 o 
  -1   1  14      227.53      224.29     34.64 o 
   0   1  14        0.09        0.15      4.29 o 
  -3   2  14        9.39        6.88      6.22 o 
  -2   2  14       17.63       14.19      5.30 o 
  -1   2  14       10.90        2.94      4.80 o 
   0   2  14      117.83      116.89     11.06 o 
  -3   3  14        3.54       -5.88      4.16 o 
  -2   3  14      180.40      176.44     11.10 o 
  -1   3  14      103.05      119.84      9.37 o 
   0   3  14      108.45      106.54      8.84 o 
  -2   4  14       22.65       14.76      6.49 o 
  -1   4  14       33.58       38.32      8.68 o 
   0   4  14      106.82      101.80      8.64 o 
  -2   5  14      186.71      170.99     12.23 o 
  -1   5  14       22.84       18.66      5.54 o 
   0   5  14        7.71        9.07      6.91 o 
  -2   6  14        0.54        4.32      4.63 o 
  -1   6  14       52.04       46.54      6.89 o 
                                                 
